# Supplementary material for: Prolonged survival of a patient with active MDR-TB HIV co-morbidity: insights from a Mycobacterium tuberculosis strain with a unique genomic deletion
Source: Front Med (Lausanne). 2023 Nov 6;10:1292665. doi: 10.3389/fmed.2023.1292665 (PMC10657812; doi:10.3389/fmed.2023.1292665)
Supplement: Supplementary file 5 [file Table_5.XLSX]

## Sheet: Mtb RefSeq list
Biosample	Species Taxid	Taxid	Species Name	Organism	Bioproject	AssemblyStatus	Genbank ID	RefSeq ID	Similarity	ContigN50	ScaffoldN50
SAMN33010680	1773	1765	Mycobacterium tuberculosis	Mycobacterium tuberculosis variant bovis (high G+C Gram-positive bacteria)	PRJNA930491	Complete Genome	GCA_028768425.1	GCF_028768425.1	identical	4342292	4342292
SAMN22456105	1773	33892	Mycobacterium tuberculosis	Mycobacterium tuberculosis variant bovis BCG (high G+C Gram-positive bacteria)	PRJNA773239	Complete Genome	GCA_028752235.1	GCF_028752235.1	identical	4333979	4333979
SAMN27865567	1773	1765	Mycobacterium tuberculosis	Mycobacterium tuberculosis variant bovis (high G+C Gram-positive bacteria)	PRJNA832544	Complete Genome	GCA_028583305.1	GCF_028583305.1	identical	4340629	4340629
SAMN27865565	1773	1765	Mycobacterium tuberculosis	Mycobacterium tuberculosis variant bovis (high G+C Gram-positive bacteria)	PRJNA832544	Complete Genome	GCA_028583285.1	GCF_028583285.1	identical	4342977	4342977
SAMN27865561	1773	1765	Mycobacterium tuberculosis	Mycobacterium tuberculosis variant bovis (high G+C Gram-positive bacteria)	PRJNA832544	Complete Genome	GCA_028583265.1	GCF_028583265.1	identical	4338946	4338946
SAMN27865558	1773	1765	Mycobacterium tuberculosis	Mycobacterium tuberculosis variant bovis (high G+C Gram-positive bacteria)	PRJNA832544	Complete Genome	GCA_028583245.1	GCF_028583245.1	identical	4343846	4343846
SAMN27865560	1773	1765	Mycobacterium tuberculosis	Mycobacterium tuberculosis variant bovis (high G+C Gram-positive bacteria)	PRJNA832544	Complete Genome	GCA_028583225.1	GCF_028583225.1	identical	4362894	4362894
SAMN27865563	1773	1765	Mycobacterium tuberculosis	Mycobacterium tuberculosis variant bovis (high G+C Gram-positive bacteria)	PRJNA832544	Complete Genome	GCA_028583205.1	GCF_028583205.1	identical	4343218	4343218
SAMN27865559	1773	1765	Mycobacterium tuberculosis	Mycobacterium tuberculosis variant bovis (high G+C Gram-positive bacteria)	PRJNA832544	Complete Genome	GCA_028583185.1	GCF_028583185.1	identical	4353147	4353147
SAMN27865566	1773	1765	Mycobacterium tuberculosis	Mycobacterium tuberculosis variant bovis (high G+C Gram-positive bacteria)	PRJNA832544	Complete Genome	GCA_028583165.1	GCF_028583165.1	identical	4344564	4344564
SAMN27865564	1773	1765	Mycobacterium tuberculosis	Mycobacterium tuberculosis variant bovis (high G+C Gram-positive bacteria)	PRJNA832544	Complete Genome	GCA_028583145.1	GCF_028583145.1	identical	4351057	4351057
SAMN27865562	1773	1765	Mycobacterium tuberculosis	Mycobacterium tuberculosis variant bovis (high G+C Gram-positive bacteria)	PRJNA832544	Complete Genome	GCA_028583125.1	GCF_028583125.1	identical	4344516	4344516
SAMN32350377	1773	1773	Mycobacterium tuberculosis	Mycobacterium tuberculosis (high G+C Gram-positive bacteria)	PRJNA916936	Complete Genome	GCA_027912555.1	GCF_027912555.1	identical	4419959	4419959
SAMN31746260	1773	1765	Mycobacterium tuberculosis	Mycobacterium tuberculosis variant bovis (high G+C Gram-positive bacteria)	PRJNA902023	Complete Genome	GCA_026727615.1	GCF_026727615.1	identical	4347959	4347959
SAMN31746122	1773	1765	Mycobacterium tuberculosis	Mycobacterium tuberculosis variant bovis (high G+C Gram-positive bacteria)	PRJNA902023	Complete Genome	GCA_026727575.1	GCF_026727575.1	identical	4350529	4350529
SAMN28173806	1773	1773	Mycobacterium tuberculosis	Mycobacterium tuberculosis (high G+C Gram-positive bacteria)	PRJNA836783	Complete Genome	GCA_026185275.1	GCF_026185275.1	identical	4417942	4417942
SAMN31644110	1773	1773	Mycobacterium tuberculosis	Mycobacterium tuberculosis (high G+C Gram-positive bacteria)	PRJNA899055	Complete Genome	GCA_026167585.1	GCF_026167585.1	identical	4418534	4418534
SAMN31257360	1773	1765	Mycobacterium tuberculosis	Mycobacterium tuberculosis variant bovis (high G+C Gram-positive bacteria)	PRJNA889784	Chromosome	GCA_026013685.1	GCF_026013685.1	identical	2821834	4374537
SAMN29877831	1773	1773	Mycobacterium tuberculosis	Mycobacterium tuberculosis (high G+C Gram-positive bacteria)	PRJNA827129	Contig	GCA_025917215.1	GCF_025917215.1	identical	81849	81849
SAMN29877832	1773	1773	Mycobacterium tuberculosis	Mycobacterium tuberculosis (high G+C Gram-positive bacteria)	PRJNA827129	Contig	GCA_025917155.1	GCF_025917155.1	identical	63690	63690
SAMN29877833	1773	1773	Mycobacterium tuberculosis	Mycobacterium tuberculosis (high G+C Gram-positive bacteria)	PRJNA827129	Contig	GCA_025917105.1	GCF_025917105.1	identical	63599	63599
SAMN29877836	1773	1773	Mycobacterium tuberculosis	Mycobacterium tuberculosis (high G+C Gram-positive bacteria)	PRJNA827129	Contig	GCA_025917075.1	GCF_025917075.1	identical	75385	75385
SAMN29877835	1773	1773	Mycobacterium tuberculosis	Mycobacterium tuberculosis (high G+C Gram-positive bacteria)	PRJNA827129	Contig	GCA_025917015.1	GCF_025917015.1	identical	64771	64771
SAMN29877834	1773	1773	Mycobacterium tuberculosis	Mycobacterium tuberculosis (high G+C Gram-positive bacteria)	PRJNA827129	Contig	GCA_025916995.1	GCF_025916995.1	identical	64842	64842
SAMN29877838	1773	1773	Mycobacterium tuberculosis	Mycobacterium tuberculosis (high G+C Gram-positive bacteria)	PRJNA827129	Contig	GCA_025916905.1	GCF_025916905.1	identical	64771	64771
SAMN29877837	1773	1773	Mycobacterium tuberculosis	Mycobacterium tuberculosis (high G+C Gram-positive bacteria)	PRJNA827129	Contig	GCA_025916895.1	GCF_025916895.1	identical	75368	75368
SAMN29877840	1773	1773	Mycobacterium tuberculosis	Mycobacterium tuberculosis (high G+C Gram-positive bacteria)	PRJNA827129	Contig	GCA_025916815.1	GCF_025916815.1	identical	70980	70980
SAMN29877841	1773	1773	Mycobacterium tuberculosis	Mycobacterium tuberculosis (high G+C Gram-positive bacteria)	PRJNA827129	Contig	GCA_025916805.1	GCF_025916805.1	identical	49032	49032
SAMN29877839	1773	1773	Mycobacterium tuberculosis	Mycobacterium tuberculosis (high G+C Gram-positive bacteria)	PRJNA827129	Contig	GCA_025916755.1	GCF_025916755.1	identical	64771	64771
SAMN29877843	1773	1773	Mycobacterium tuberculosis	Mycobacterium tuberculosis (high G+C Gram-positive bacteria)	PRJNA827129	Contig	GCA_025916715.1	GCF_025916715.1	identical	82090	82090
SAMN29877842	1773	1773	Mycobacterium tuberculosis	Mycobacterium tuberculosis (high G+C Gram-positive bacteria)	PRJNA827129	Contig	GCA_025916695.1	GCF_025916695.1	identical	70698	70698
SAMN29877845	1773	1773	Mycobacterium tuberculosis	Mycobacterium tuberculosis (high G+C Gram-positive bacteria)	PRJNA827129	Contig	GCA_025916625.1	GCF_025916625.1	identical	66863	66863
SAMN29877847	1773	1773	Mycobacterium tuberculosis	Mycobacterium tuberculosis (high G+C Gram-positive bacteria)	PRJNA827129	Contig	GCA_025916495.1	GCF_025916495.1	identical	68254	68254
SAMN29877844	1773	1773	Mycobacterium tuberculosis	Mycobacterium tuberculosis (high G+C Gram-positive bacteria)	PRJNA827129	Contig	GCA_025916585.1	GCF_025916585.1	identical	71093	71093
SAMN29877849	1773	1773	Mycobacterium tuberculosis	Mycobacterium tuberculosis (high G+C Gram-positive bacteria)	PRJNA827129	Contig	GCA_025916485.1	GCF_025916485.1	identical	58402	58402
SAMN29877846	1773	1773	Mycobacterium tuberculosis	Mycobacterium tuberculosis (high G+C Gram-positive bacteria)	PRJNA827129	Contig	GCA_025916475.1	GCF_025916475.1	identical	83977	83977
SAMN29877850	1773	1773	Mycobacterium tuberculosis	Mycobacterium tuberculosis (high G+C Gram-positive bacteria)	PRJNA827129	Contig	GCA_025916415.1	GCF_025916415.1	identical	74733	74733
SAMN29877851	1773	1773	Mycobacterium tuberculosis	Mycobacterium tuberculosis (high G+C Gram-positive bacteria)	PRJNA827129	Contig	GCA_025916375.1	GCF_025916375.1	identical	66675	66675
SAMN29877848	1773	1773	Mycobacterium tuberculosis	Mycobacterium tuberculosis (high G+C Gram-positive bacteria)	PRJNA827129	Contig	GCA_025916385.1	GCF_025916385.1	identical	71093	71093
SAMN31257361	1773	1765	Mycobacterium tuberculosis	Mycobacterium tuberculosis variant bovis (high G+C Gram-positive bacteria)	PRJNA889784	Chromosome	GCA_025908415.1	GCF_025908415.1	identical	3125129	4374455
SAMN15568948	1773	1765	Mycobacterium tuberculosis	Mycobacterium tuberculosis variant bovis (high G+C Gram-positive bacteria)	PRJNA646947	Scaffold	GCA_025822665.1	GCF_025822665.1	identical	213544	213544
SAMN31178390	1773	1773	Mycobacterium tuberculosis	Mycobacterium tuberculosis (high G+C Gram-positive bacteria)	PRJNA887480	Contig	GCA_025819755.1	GCF_025819755.1	identical	136458	136458
SAMN31178392	1773	1773	Mycobacterium tuberculosis	Mycobacterium tuberculosis (high G+C Gram-positive bacteria)	PRJNA887480	Contig	GCA_025819665.1	GCF_025819665.1	identical	138650	138650
SAMN31178393	1773	1773	Mycobacterium tuberculosis	Mycobacterium tuberculosis (high G+C Gram-positive bacteria)	PRJNA887480	Contig	GCA_025819655.1	GCF_025819655.1	identical	136720	136720
SAMN31178398	1773	1773	Mycobacterium tuberculosis	Mycobacterium tuberculosis (high G+C Gram-positive bacteria)	PRJNA887480	Contig	GCA_025819635.1	GCF_025819635.1	identical	125831	125831
SAMN31178395	1773	1773	Mycobacterium tuberculosis	Mycobacterium tuberculosis (high G+C Gram-positive bacteria)	PRJNA887480	Contig	GCA_025819605.1	GCF_025819605.1	identical	144231	144231
SAMN31178394	1773	1773	Mycobacterium tuberculosis	Mycobacterium tuberculosis (high G+C Gram-positive bacteria)	PRJNA887480	Contig	GCA_025819575.1	GCF_025819575.1	identical	166081	166081
SAMN31178399	1773	1773	Mycobacterium tuberculosis	Mycobacterium tuberculosis (high G+C Gram-positive bacteria)	PRJNA887480	Contig	GCA_025819585.1	GCF_025819585.1	identical	124387	124387
SAMN31178387	1773	1773	Mycobacterium tuberculosis	Mycobacterium tuberculosis (high G+C Gram-positive bacteria)	PRJNA887480	Contig	GCA_025818735.1	GCF_025818735.1	identical	137416	137416
SAMN31178397	1773	1773	Mycobacterium tuberculosis	Mycobacterium tuberculosis (high G+C Gram-positive bacteria)	PRJNA887480	Contig	GCA_025818785.1	GCF_025818785.1	identical	186454	186454
SAMN31178396	1773	1773	Mycobacterium tuberculosis	Mycobacterium tuberculosis (high G+C Gram-positive bacteria)	PRJNA887480	Contig	GCA_025818665.1	GCF_025818665.1	identical	186454	186454
SAMN31178391	1773	1773	Mycobacterium tuberculosis	Mycobacterium tuberculosis (high G+C Gram-positive bacteria)	PRJNA887480	Contig	GCA_025818655.1	GCF_025818655.1	identical	151905	151905
SAMN31178388	1773	1773	Mycobacterium tuberculosis	Mycobacterium tuberculosis (high G+C Gram-positive bacteria)	PRJNA887480	Contig	GCA_025818645.1	GCF_025818645.1	identical	151906	151906
SAMN31178389	1773	1773	Mycobacterium tuberculosis	Mycobacterium tuberculosis (high G+C Gram-positive bacteria)	PRJNA887480	Contig	GCA_025818635.1	GCF_025818635.1	identical	151903	151903
SAMN30962605	1773	1773	Mycobacterium tuberculosis	Mycobacterium tuberculosis (high G+C Gram-positive bacteria)	PRJNA595470	Contig	GCA_025447495.1	GCF_025447495.1	identical	101973	101973
SAMN30962607	1773	1773	Mycobacterium tuberculosis	Mycobacterium tuberculosis (high G+C Gram-positive bacteria)	PRJNA595470	Contig	GCA_025447455.1	GCF_025447455.1	identical	119047	119047
SAMN30962606	1773	1773	Mycobacterium tuberculosis	Mycobacterium tuberculosis (high G+C Gram-positive bacteria)	PRJNA595470	Contig	GCA_025447435.1	GCF_025447435.1	identical	167008	167008
SAMN30962608	1773	1773	Mycobacterium tuberculosis	Mycobacterium tuberculosis (high G+C Gram-positive bacteria)	PRJNA595470	Contig	GCA_025447415.1	GCF_025447415.1	identical	106868	106868
SAMN30962604	1773	1773	Mycobacterium tuberculosis	Mycobacterium tuberculosis (high G+C Gram-positive bacteria)	PRJNA595470	Contig	GCA_025447365.1	GCF_025447365.1	identical	115355	115355
SAMN30930998	1773	1773	Mycobacterium tuberculosis	Mycobacterium tuberculosis (high G+C Gram-positive bacteria)	PRJNA882339	Contig	GCA_025399615.1	GCF_025399615.1	identical	63190	63190
SAMN30930995	1773	1773	Mycobacterium tuberculosis	Mycobacterium tuberculosis (high G+C Gram-positive bacteria)	PRJNA882339	Contig	GCA_025399495.1	GCF_025399495.1	identical	64305	64305
SAMN30931000	1773	1773	Mycobacterium tuberculosis	Mycobacterium tuberculosis (high G+C Gram-positive bacteria)	PRJNA882339	Contig	GCA_025399505.1	GCF_025399505.1	identical	64926	64926
SAMN30930999	1773	1773	Mycobacterium tuberculosis	Mycobacterium tuberculosis (high G+C Gram-positive bacteria)	PRJNA882339	Contig	GCA_025399465.1	GCF_025399465.1	identical	131291	131291
SAMN30931001	1773	1773	Mycobacterium tuberculosis	Mycobacterium tuberculosis (high G+C Gram-positive bacteria)	PRJNA882339	Contig	GCA_025399455.1	GCF_025399455.1	identical	73764	73764
SAMN30930997	1773	1773	Mycobacterium tuberculosis	Mycobacterium tuberculosis (high G+C Gram-positive bacteria)	PRJNA882339	Contig	GCA_025399275.1	GCF_025399275.1	identical	79204	79204
SAMN30930996	1773	1773	Mycobacterium tuberculosis	Mycobacterium tuberculosis (high G+C Gram-positive bacteria)	PRJNA882339	Contig	GCA_025399305.1	GCF_025399305.1	identical	70063	70063
SAMN20555403	1773	1773	Mycobacterium tuberculosis	Mycobacterium tuberculosis (high G+C Gram-positive bacteria)	PRJNA751891	Contig	GCA_024651785.1	GCF_024651785.1	identical	80585	80585
SAMN20555404	1773	1773	Mycobacterium tuberculosis	Mycobacterium tuberculosis (high G+C Gram-positive bacteria)	PRJNA751891	Contig	GCA_024651755.1	GCF_024651755.1	identical	81273	81273
SAMN20555405	1773	1773	Mycobacterium tuberculosis	Mycobacterium tuberculosis (high G+C Gram-positive bacteria)	PRJNA751891	Contig	GCA_024651745.1	GCF_024651745.1	identical	70932	70932
SAMN20555406	1773	1773	Mycobacterium tuberculosis	Mycobacterium tuberculosis (high G+C Gram-positive bacteria)	PRJNA751891	Contig	GCA_024651725.1	GCF_024651725.1	identical	69172	69172
SAMN20555407	1773	1773	Mycobacterium tuberculosis	Mycobacterium tuberculosis (high G+C Gram-positive bacteria)	PRJNA751891	Contig	GCA_024651705.1	GCF_024651705.1	identical	79239	79239
SAMN20555408	1773	1773	Mycobacterium tuberculosis	Mycobacterium tuberculosis (high G+C Gram-positive bacteria)	PRJNA751891	Contig	GCA_024651685.1	GCF_024651685.1	identical	80728	80728
SAMN20555410	1773	1773	Mycobacterium tuberculosis	Mycobacterium tuberculosis (high G+C Gram-positive bacteria)	PRJNA751891	Contig	GCA_024651665.1	GCF_024651665.1	identical	78041	78041
SAMN20555409	1773	1773	Mycobacterium tuberculosis	Mycobacterium tuberculosis (high G+C Gram-positive bacteria)	PRJNA751891	Contig	GCA_024651645.1	GCF_024651645.1	identical	64743	64743
SAMN20555412	1773	1773	Mycobacterium tuberculosis	Mycobacterium tuberculosis (high G+C Gram-positive bacteria)	PRJNA751891	Contig	GCA_024651625.1	GCF_024651625.1	identical	64277	64277
SAMN20555411	1773	1773	Mycobacterium tuberculosis	Mycobacterium tuberculosis (high G+C Gram-positive bacteria)	PRJNA751891	Contig	GCA_024651595.1	GCF_024651595.1	identical	80610	80610
SAMN20555414	1773	1773	Mycobacterium tuberculosis	Mycobacterium tuberculosis (high G+C Gram-positive bacteria)	PRJNA751891	Contig	GCA_024651585.1	GCF_024651585.1	identical	79356	79356
SAMN20555413	1773	1773	Mycobacterium tuberculosis	Mycobacterium tuberculosis (high G+C Gram-positive bacteria)	PRJNA751891	Contig	GCA_024651565.1	GCF_024651565.1	identical	65669	65669
SAMN20555415	1773	1773	Mycobacterium tuberculosis	Mycobacterium tuberculosis (high G+C Gram-positive bacteria)	PRJNA751891	Contig	GCA_024651545.1	GCF_024651545.1	identical	80897	80897
SAMN20555416	1773	1773	Mycobacterium tuberculosis	Mycobacterium tuberculosis (high G+C Gram-positive bacteria)	PRJNA751891	Contig	GCA_024651505.1	GCF_024651505.1	identical	79806	79806
SAMN20555418	1773	1773	Mycobacterium tuberculosis	Mycobacterium tuberculosis (high G+C Gram-positive bacteria)	PRJNA751891	Contig	GCA_024651515.1	GCF_024651515.1	identical	80980	80980
SAMN20555419	1773	1773	Mycobacterium tuberculosis	Mycobacterium tuberculosis (high G+C Gram-positive bacteria)	PRJNA751891	Contig	GCA_024651485.1	GCF_024651485.1	identical	79697	79697
SAMN20555420	1773	1773	Mycobacterium tuberculosis	Mycobacterium tuberculosis (high G+C Gram-positive bacteria)	PRJNA751891	Contig	GCA_024651465.1	GCF_024651465.1	identical	88502	88502
SAMN20555421	1773	1773	Mycobacterium tuberculosis	Mycobacterium tuberculosis (high G+C Gram-positive bacteria)	PRJNA751891	Contig	GCA_024651445.1	GCF_024651445.1	identical	78257	78257
SAMN20555422	1773	1773	Mycobacterium tuberculosis	Mycobacterium tuberculosis (high G+C Gram-positive bacteria)	PRJNA751891	Contig	GCA_024651415.1	GCF_024651415.1	identical	81243	81243
SAMN20555423	1773	1773	Mycobacterium tuberculosis	Mycobacterium tuberculosis (high G+C Gram-positive bacteria)	PRJNA751891	Contig	GCA_024651405.1	GCF_024651405.1	identical	78357	78357
SAMN20555424	1773	1773	Mycobacterium tuberculosis	Mycobacterium tuberculosis (high G+C Gram-positive bacteria)	PRJNA751891	Contig	GCA_024651375.1	GCF_024651375.1	identical	78395	78395
SAMN20555427	1773	1773	Mycobacterium tuberculosis	Mycobacterium tuberculosis (high G+C Gram-positive bacteria)	PRJNA751891	Contig	GCA_024651365.1	GCF_024651365.1	identical	61077	61077
SAMN20555428	1773	1773	Mycobacterium tuberculosis	Mycobacterium tuberculosis (high G+C Gram-positive bacteria)	PRJNA751891	Contig	GCA_024651345.1	GCF_024651345.1	identical	64074	64074
SAMN20555429	1773	1773	Mycobacterium tuberculosis	Mycobacterium tuberculosis (high G+C Gram-positive bacteria)	PRJNA751891	Contig	GCA_024651325.1	GCF_024651325.1	identical	68776	68776
SAMN16808035	1773	1773	Mycobacterium tuberculosis	Mycobacterium tuberculosis (high G+C Gram-positive bacteria)	PRJNA678616	Contig	GCA_023865295.1	GCF_023865295.1	identical	67305	67305
SAMN16808033	1773	1773	Mycobacterium tuberculosis	Mycobacterium tuberculosis (high G+C Gram-positive bacteria)	PRJNA678616	Contig	GCA_023865275.1	GCF_023865275.1	identical	82290	82290
SAMN16808034	1773	1773	Mycobacterium tuberculosis	Mycobacterium tuberculosis (high G+C Gram-positive bacteria)	PRJNA678616	Contig	GCA_023865255.1	GCF_023865255.1	identical	64282	64282
SAMN16808036	1773	1773	Mycobacterium tuberculosis	Mycobacterium tuberculosis (high G+C Gram-positive bacteria)	PRJNA678616	Contig	GCA_023865235.1	GCF_023865235.1	identical	63630	63630
SAMN16808037	1773	1773	Mycobacterium tuberculosis	Mycobacterium tuberculosis (high G+C Gram-positive bacteria)	PRJNA678616	Contig	GCA_023865215.1	GCF_023865215.1	identical	58768	58768
SAMN16808038	1773	1773	Mycobacterium tuberculosis	Mycobacterium tuberculosis (high G+C Gram-positive bacteria)	PRJNA678616	Contig	GCA_023865195.1	GCF_023865195.1	identical	64011	64011
SAMN16808039	1773	1773	Mycobacterium tuberculosis	Mycobacterium tuberculosis (high G+C Gram-positive bacteria)	PRJNA678616	Contig	GCA_023865175.1	GCF_023865175.1	identical	70360	70360
SAMN16808040	1773	1773	Mycobacterium tuberculosis	Mycobacterium tuberculosis (high G+C Gram-positive bacteria)	PRJNA678616	Contig	GCA_023865155.1	GCF_023865155.1	identical	59324	59324
SAMN16808041	1773	1773	Mycobacterium tuberculosis	Mycobacterium tuberculosis (high G+C Gram-positive bacteria)	PRJNA678616	Contig	GCA_023865135.1	GCF_023865135.1	identical	57590	57590
SAMN16808042	1773	1773	Mycobacterium tuberculosis	Mycobacterium tuberculosis (high G+C Gram-positive bacteria)	PRJNA678616	Contig	GCA_023865115.1	GCF_023865115.1	identical	67907	67907
SAMN16808044	1773	1773	Mycobacterium tuberculosis	Mycobacterium tuberculosis (high G+C Gram-positive bacteria)	PRJNA678616	Contig	GCA_023865085.1	GCF_023865085.1	identical	78323	78323
SAMN16808045	1773	1773	Mycobacterium tuberculosis	Mycobacterium tuberculosis (high G+C Gram-positive bacteria)	PRJNA678616	Contig	GCA_023865075.1	GCF_023865075.1	identical	64652	64652
SAMN16808043	1773	1773	Mycobacterium tuberculosis	Mycobacterium tuberculosis (high G+C Gram-positive bacteria)	PRJNA678616	Contig	GCA_023865055.1	GCF_023865055.1	identical	74144	74144
SAMN16808047	1773	1773	Mycobacterium tuberculosis	Mycobacterium tuberculosis (high G+C Gram-positive bacteria)	PRJNA678616	Contig	GCA_023865035.1	GCF_023865035.1	identical	72370	72370
SAMN16808048	1773	1773	Mycobacterium tuberculosis	Mycobacterium tuberculosis (high G+C Gram-positive bacteria)	PRJNA678616	Contig	GCA_023865015.1	GCF_023865015.1	identical	68021	68021
SAMN16808050	1773	1773	Mycobacterium tuberculosis	Mycobacterium tuberculosis (high G+C Gram-positive bacteria)	PRJNA678616	Contig	GCA_023864995.1	GCF_023864995.1	identical	74058	74058
SAMN16808051	1773	1773	Mycobacterium tuberculosis	Mycobacterium tuberculosis (high G+C Gram-positive bacteria)	PRJNA678616	Contig	GCA_023864975.1	GCF_023864975.1	identical	61801	61801
SAMN16808049	1773	1773	Mycobacterium tuberculosis	Mycobacterium tuberculosis (high G+C Gram-positive bacteria)	PRJNA678616	Contig	GCA_023864955.1	GCF_023864955.1	identical	60538	60538
SAMN16808053	1773	1773	Mycobacterium tuberculosis	Mycobacterium tuberculosis (high G+C Gram-positive bacteria)	PRJNA678616	Contig	GCA_023864935.1	GCF_023864935.1	identical	61759	61759
SAMN16808052	1773	1773	Mycobacterium tuberculosis	Mycobacterium tuberculosis (high G+C Gram-positive bacteria)	PRJNA678616	Contig	GCA_023864895.1	GCF_023864895.1	identical	63929	63929
SAMN16808054	1773	1773	Mycobacterium tuberculosis	Mycobacterium tuberculosis (high G+C Gram-positive bacteria)	PRJNA678616	Contig	GCA_023864905.1	GCF_023864905.1	identical	77698	77698
SAMN16808055	1773	1773	Mycobacterium tuberculosis	Mycobacterium tuberculosis (high G+C Gram-positive bacteria)	PRJNA678616	Contig	GCA_023864875.1	GCF_023864875.1	identical	64011	64011
SAMN16808056	1773	1773	Mycobacterium tuberculosis	Mycobacterium tuberculosis (high G+C Gram-positive bacteria)	PRJNA678616	Contig	GCA_023864845.1	GCF_023864845.1	identical	64011	64011
SAMN16808057	1773	1773	Mycobacterium tuberculosis	Mycobacterium tuberculosis (high G+C Gram-positive bacteria)	PRJNA678616	Contig	GCA_023864835.1	GCF_023864835.1	identical	65378	65378
SAMN16808059	1773	1773	Mycobacterium tuberculosis	Mycobacterium tuberculosis (high G+C Gram-positive bacteria)	PRJNA678616	Contig	GCA_023864815.1	GCF_023864815.1	identical	58081	58081
SAMN16808058	1773	1773	Mycobacterium tuberculosis	Mycobacterium tuberculosis (high G+C Gram-positive bacteria)	PRJNA678616	Contig	GCA_023864795.1	GCF_023864795.1	identical	70638	70638
SAMN16808060	1773	1773	Mycobacterium tuberculosis	Mycobacterium tuberculosis (high G+C Gram-positive bacteria)	PRJNA678616	Contig	GCA_023864775.1	GCF_023864775.1	identical	57178	57178
SAMN16808062	1773	1773	Mycobacterium tuberculosis	Mycobacterium tuberculosis (high G+C Gram-positive bacteria)	PRJNA678616	Contig	GCA_023864755.1	GCF_023864755.1	identical	65857	65857
SAMN16808061	1773	1773	Mycobacterium tuberculosis	Mycobacterium tuberculosis (high G+C Gram-positive bacteria)	PRJNA678616	Contig	GCA_023864725.1	GCF_023864725.1	identical	87321	87321
SAMN16808064	1773	1773	Mycobacterium tuberculosis	Mycobacterium tuberculosis (high G+C Gram-positive bacteria)	PRJNA678616	Contig	GCA_023864715.1	GCF_023864715.1	identical	79140	79140
SAMN16808063	1773	1773	Mycobacterium tuberculosis	Mycobacterium tuberculosis (high G+C Gram-positive bacteria)	PRJNA678616	Contig	GCA_023864695.1	GCF_023864695.1	identical	67856	67856
SAMN16808065	1773	1773	Mycobacterium tuberculosis	Mycobacterium tuberculosis (high G+C Gram-positive bacteria)	PRJNA678616	Contig	GCA_023864675.1	GCF_023864675.1	identical	69976	69976
SAMN16808066	1773	1773	Mycobacterium tuberculosis	Mycobacterium tuberculosis (high G+C Gram-positive bacteria)	PRJNA678616	Contig	GCA_023864655.1	GCF_023864655.1	identical	58981	58981
SAMN16808068	1773	1773	Mycobacterium tuberculosis	Mycobacterium tuberculosis (high G+C Gram-positive bacteria)	PRJNA678616	Contig	GCA_023864635.1	GCF_023864635.1	identical	78772	78772
SAMN16808067	1773	1773	Mycobacterium tuberculosis	Mycobacterium tuberculosis (high G+C Gram-positive bacteria)	PRJNA678616	Contig	GCA_023864615.1	GCF_023864615.1	identical	61837	61837
SAMN16808072	1773	1773	Mycobacterium tuberculosis	Mycobacterium tuberculosis (high G+C Gram-positive bacteria)	PRJNA678616	Contig	GCA_023864595.1	GCF_023864595.1	identical	97037	97037
SAMN16808069	1773	1773	Mycobacterium tuberculosis	Mycobacterium tuberculosis (high G+C Gram-positive bacteria)	PRJNA678616	Contig	GCA_023864575.1	GCF_023864575.1	identical	58661	58661
SAMN16808070	1773	1773	Mycobacterium tuberculosis	Mycobacterium tuberculosis (high G+C Gram-positive bacteria)	PRJNA678616	Contig	GCA_023864535.1	GCF_023864535.1	identical	82073	82073
SAMN16808071	1773	1773	Mycobacterium tuberculosis	Mycobacterium tuberculosis (high G+C Gram-positive bacteria)	PRJNA678616	Contig	GCA_023864545.1	GCF_023864545.1	identical	73965	73965
SAMN16808073	1773	1773	Mycobacterium tuberculosis	Mycobacterium tuberculosis (high G+C Gram-positive bacteria)	PRJNA678616	Contig	GCA_023864515.1	GCF_023864515.1	identical	83731	83731
SAMN16808076	1773	1773	Mycobacterium tuberculosis	Mycobacterium tuberculosis (high G+C Gram-positive bacteria)	PRJNA678616	Contig	GCA_023864495.1	GCF_023864495.1	identical	65633	65633
SAMN16808075	1773	1773	Mycobacterium tuberculosis	Mycobacterium tuberculosis (high G+C Gram-positive bacteria)	PRJNA678616	Contig	GCA_023864475.1	GCF_023864475.1	identical	64167	64167
SAMN16808074	1773	1773	Mycobacterium tuberculosis	Mycobacterium tuberculosis (high G+C Gram-positive bacteria)	PRJNA678616	Contig	GCA_023864455.1	GCF_023864455.1	identical	80179	80179
SAMN16808077	1773	1773	Mycobacterium tuberculosis	Mycobacterium tuberculosis (high G+C Gram-positive bacteria)	PRJNA678616	Contig	GCA_023864435.1	GCF_023864435.1	identical	77261	77261
SAMN16808078	1773	1773	Mycobacterium tuberculosis	Mycobacterium tuberculosis (high G+C Gram-positive bacteria)	PRJNA678616	Contig	GCA_023864415.1	GCF_023864415.1	identical	63850	63850
SAMN16808080	1773	1773	Mycobacterium tuberculosis	Mycobacterium tuberculosis (high G+C Gram-positive bacteria)	PRJNA678616	Contig	GCA_023864385.1	GCF_023864385.1	identical	80388	80388
SAMN16808081	1773	1773	Mycobacterium tuberculosis	Mycobacterium tuberculosis (high G+C Gram-positive bacteria)	PRJNA678616	Contig	GCA_023864375.1	GCF_023864375.1	identical	83803	83803
SAMN16808079	1773	1773	Mycobacterium tuberculosis	Mycobacterium tuberculosis (high G+C Gram-positive bacteria)	PRJNA678616	Contig	GCA_023864355.1	GCF_023864355.1	identical	110643	110643
SAMN16808082	1773	1773	Mycobacterium tuberculosis	Mycobacterium tuberculosis (high G+C Gram-positive bacteria)	PRJNA678616	Contig	GCA_023864325.1	GCF_023864325.1	identical	81972	81972
SAMN16808083	1773	1773	Mycobacterium tuberculosis	Mycobacterium tuberculosis (high G+C Gram-positive bacteria)	PRJNA678616	Contig	GCA_023864305.1	GCF_023864305.1	identical	82218	82218
SAMN16808084	1773	1773	Mycobacterium tuberculosis	Mycobacterium tuberculosis (high G+C Gram-positive bacteria)	PRJNA678616	Contig	GCA_023864265.1	GCF_023864265.1	identical	74044	74044
SAMN16808085	1773	1773	Mycobacterium tuberculosis	Mycobacterium tuberculosis (high G+C Gram-positive bacteria)	PRJNA678616	Contig	GCA_023864235.1	GCF_023864235.1	identical	80376	80376
SAMN16808086	1773	1773	Mycobacterium tuberculosis	Mycobacterium tuberculosis (high G+C Gram-positive bacteria)	PRJNA678616	Contig	GCA_023864225.1	GCF_023864225.1	identical	63984	63984
SAMN16808087	1773	1773	Mycobacterium tuberculosis	Mycobacterium tuberculosis (high G+C Gram-positive bacteria)	PRJNA678616	Contig	GCA_023864205.1	GCF_023864205.1	identical	59421	59421
SAMN16808088	1773	1773	Mycobacterium tuberculosis	Mycobacterium tuberculosis (high G+C Gram-positive bacteria)	PRJNA678616	Contig	GCA_023864175.1	GCF_023864175.1	identical	134912	134912
SAMN16808046	1773	1773	Mycobacterium tuberculosis	Mycobacterium tuberculosis (high G+C Gram-positive bacteria)	PRJNA678616	Contig	GCA_023864165.1	GCF_023864165.1	identical	55669	55669
SAMN27028221	1773	1773	Mycobacterium tuberculosis	Mycobacterium tuberculosis (high G+C Gram-positive bacteria)	PRJNA820632	Complete Genome	GCA_022871145.1	GCF_022871145.1	identical	4419329	4419329
SAMN27028220	1773	1773	Mycobacterium tuberculosis	Mycobacterium tuberculosis (high G+C Gram-positive bacteria)	PRJNA820632	Complete Genome	GCA_022871125.1	GCF_022871125.1	identical	4417237	4417237
SAMN27028219	1773	1773	Mycobacterium tuberculosis	Mycobacterium tuberculosis (high G+C Gram-positive bacteria)	PRJNA820632	Complete Genome	GCA_022871105.1	GCF_022871105.1	identical	4402590	4402590
SAMN27028218	1773	1773	Mycobacterium tuberculosis	Mycobacterium tuberculosis (high G+C Gram-positive bacteria)	PRJNA820632	Complete Genome	GCA_022871085.1	GCF_022871085.1	identical	4413076	4413076
SAMN16406462	1773	1773	Mycobacterium tuberculosis	Mycobacterium tuberculosis (high G+C Gram-positive bacteria)	PRJNA668291	Complete Genome	GCA_022870445.1	GCF_022870445.1	identical	4410121	4410121
SAMN16406463	1773	1773	Mycobacterium tuberculosis	Mycobacterium tuberculosis (high G+C Gram-positive bacteria)	PRJNA668291	Complete Genome	GCA_022870425.1	GCF_022870425.1	identical	4420471	4420471
SAMN16406464	1773	1773	Mycobacterium tuberculosis	Mycobacterium tuberculosis (high G+C Gram-positive bacteria)	PRJNA668291	Complete Genome	GCA_022870405.1	GCF_022870405.1	identical	4399032	4399032
SAMN16406466	1773	1773	Mycobacterium tuberculosis	Mycobacterium tuberculosis (high G+C Gram-positive bacteria)	PRJNA668291	Complete Genome	GCA_022870385.1	GCF_022870385.1	identical	4422216	4422216
SAMN16406467	1773	1773	Mycobacterium tuberculosis	Mycobacterium tuberculosis (high G+C Gram-positive bacteria)	PRJNA668291	Complete Genome	GCA_022870365.1	GCF_022870365.1	identical	4438446	4438446
SAMN16406468	1773	1773	Mycobacterium tuberculosis	Mycobacterium tuberculosis (high G+C Gram-positive bacteria)	PRJNA668291	Complete Genome	GCA_022870345.1	GCF_022870345.1	identical	4431518	4431518
SAMN16406469	1773	1773	Mycobacterium tuberculosis	Mycobacterium tuberculosis (high G+C Gram-positive bacteria)	PRJNA668291	Complete Genome	GCA_022870325.1	GCF_022870325.1	identical	4393016	4393016
SAMN16406470	1773	1773	Mycobacterium tuberculosis	Mycobacterium tuberculosis (high G+C Gram-positive bacteria)	PRJNA668291	Complete Genome	GCA_022870305.1	GCF_022870305.1	identical	4395562	4395562
SAMN16406471	1773	1773	Mycobacterium tuberculosis	Mycobacterium tuberculosis (high G+C Gram-positive bacteria)	PRJNA668291	Complete Genome	GCA_022870285.1	GCF_022870285.1	identical	4419495	4419495
SAMN16406472	1773	1773	Mycobacterium tuberculosis	Mycobacterium tuberculosis (high G+C Gram-positive bacteria)	PRJNA668291	Complete Genome	GCA_022870265.1	GCF_022870265.1	identical	4425207	4425207
SAMN16406473	1773	1773	Mycobacterium tuberculosis	Mycobacterium tuberculosis (high G+C Gram-positive bacteria)	PRJNA668291	Complete Genome	GCA_022870245.1	GCF_022870245.1	identical	4420832	4420832
SAMN16406474	1773	1773	Mycobacterium tuberculosis	Mycobacterium tuberculosis (high G+C Gram-positive bacteria)	PRJNA668291	Complete Genome	GCA_022870225.1	GCF_022870225.1	identical	4428969	4428969
SAMN16406475	1773	1773	Mycobacterium tuberculosis	Mycobacterium tuberculosis (high G+C Gram-positive bacteria)	PRJNA668291	Complete Genome	GCA_022870205.1	GCF_022870205.1	identical	4386429	4386429
SAMN16406476	1773	1773	Mycobacterium tuberculosis	Mycobacterium tuberculosis (high G+C Gram-positive bacteria)	PRJNA668291	Complete Genome	GCA_022870185.1	GCF_022870185.1	identical	4387551	4387551
SAMN16406477	1773	1773	Mycobacterium tuberculosis	Mycobacterium tuberculosis (high G+C Gram-positive bacteria)	PRJNA668291	Complete Genome	GCA_022870165.1	GCF_022870165.1	identical	4391569	4391569
SAMN16406478	1773	1773	Mycobacterium tuberculosis	Mycobacterium tuberculosis (high G+C Gram-positive bacteria)	PRJNA668291	Complete Genome	GCA_022870145.1	GCF_022870145.1	identical	4408017	4408017
SAMN16406479	1773	1773	Mycobacterium tuberculosis	Mycobacterium tuberculosis (high G+C Gram-positive bacteria)	PRJNA668291	Complete Genome	GCA_022870125.1	GCF_022870125.1	identical	4419191	4419191
SAMEA13188731	1773	1773	Mycobacterium tuberculosis	Mycobacterium tuberculosis (high G+C Gram-positive bacteria)	PRJEB49093	Complete Genome	GCA_932527325.1	GCF_932527325.1	identical	4415120	4415120
SAMEA13188682	1773	1773	Mycobacterium tuberculosis	Mycobacterium tuberculosis (high G+C Gram-positive bacteria)	PRJEB49093	Contig	GCA_932530505.1	GCF_932530505.1	identical	1355977	1355977
SAMEA13188688	1773	1773	Mycobacterium tuberculosis	Mycobacterium tuberculosis (high G+C Gram-positive bacteria)	PRJEB49093	Complete Genome	GCA_932527315.1	GCF_932527315.1	identical	4422327	4422327
SAMEA13188715	1773	1773	Mycobacterium tuberculosis	Mycobacterium tuberculosis (high G+C Gram-positive bacteria)	PRJEB49093	Complete Genome	GCA_932530395.1	GCF_932530395.1	identical	4412157	4412157
SAMEA13188685	1773	1773	Mycobacterium tuberculosis	Mycobacterium tuberculosis (high G+C Gram-positive bacteria)	PRJEB49093	Complete Genome	GCA_932527465.1	GCF_932527465.1	identical	4428693	4428693
SAMEA13188689	1773	1773	Mycobacterium tuberculosis	Mycobacterium tuberculosis (high G+C Gram-positive bacteria)	PRJEB49093	Complete Genome	GCA_932530315.1	GCF_932530315.1	identical	4394726	4394726
SAMN18614372	1773	1773	Mycobacterium tuberculosis	Mycobacterium tuberculosis (high G+C Gram-positive bacteria)	PRJNA719670	Complete Genome	GCA_022023995.1	GCF_022023995.1	identical	4397821	4397821
SAMN15348336	1773	1773	Mycobacterium tuberculosis	Mycobacterium tuberculosis (high G+C Gram-positive bacteria)	PRJNA641267	Complete Genome	GCA_021559895.1	GCF_021559895.1	identical	4438262	4438262
SAMN23482338	1773	1773	Mycobacterium tuberculosis	Mycobacterium tuberculosis (high G+C Gram-positive bacteria)	PRJNA784324	Complete Genome	GCA_021535155.1	GCF_021535155.1	identical	4405676	4405676
SAMN16406465	1773	1773	Mycobacterium tuberculosis	Mycobacterium tuberculosis (high G+C Gram-positive bacteria)	PRJNA668291	Contig	GCA_021414725.1	GCF_021414725.1	identical	4415617	4415617
SAMN08095578	1773	1773	Mycobacterium tuberculosis	Mycobacterium tuberculosis (high G+C Gram-positive bacteria)	PRJNA419701	Scaffold	GCA_021352535.1	GCF_021352535.1	identical	84470	115039
SAMN08095555	1773	1773	Mycobacterium tuberculosis	Mycobacterium tuberculosis (high G+C Gram-positive bacteria)	PRJNA419696	Scaffold	GCA_021352515.1	GCF_021352515.1	identical	98215	120945
SAMN08095537	1773	1773	Mycobacterium tuberculosis	Mycobacterium tuberculosis (high G+C Gram-positive bacteria)	PRJNA419691	Scaffold	GCA_021352475.1	GCF_021352475.1	identical	90167	111287
SAMN08095541	1773	1773	Mycobacterium tuberculosis	Mycobacterium tuberculosis (high G+C Gram-positive bacteria)	PRJNA419693	Scaffold	GCA_021352465.1	GCF_021352465.1	identical	98643	104660
SAMN08095528	1773	1773	Mycobacterium tuberculosis	Mycobacterium tuberculosis (high G+C Gram-positive bacteria)	PRJNA419690	Scaffold	GCA_021352435.1	GCF_021352435.1	identical	93849	124073
SAMN08095524	1773	1773	Mycobacterium tuberculosis	Mycobacterium tuberculosis (high G+C Gram-positive bacteria)	PRJNA419686	Scaffold	GCA_021352405.1	GCF_021352405.1	identical	43493	44157
SAMN22322590	1773	1773	Mycobacterium tuberculosis	Mycobacterium tuberculosis (high G+C Gram-positive bacteria)	PRJNA771604	Contig	GCA_021325765.1	GCF_021325765.1	identical	476048	476048
SAMN04117128	1773	1773	Mycobacterium tuberculosis	Mycobacterium tuberculosis (high G+C Gram-positive bacteria)	PRJNA297211	Contig	GCA_021083825.1	GCF_021083825.1	identical	70003	70003
SAMN23441947	1773	1773	Mycobacterium tuberculosis	Mycobacterium tuberculosis (high G+C Gram-positive bacteria)	PRJNA783708	Contig	GCA_021026275.1	GCF_021026275.1	identical	72883	72883
SAMN21593449	1773	1773	Mycobacterium tuberculosis	Mycobacterium tuberculosis (high G+C Gram-positive bacteria)	PRJNA765918	Chromosome	GCA_020861365.1	GCF_020861365.1	identical	45624	4411051
SAMN21593484	1773	1773	Mycobacterium tuberculosis	Mycobacterium tuberculosis (high G+C Gram-positive bacteria)	PRJNA765918	Chromosome	GCA_020684785.1	GCF_020684785.1	identical	148004	4408098
SAMN21593483	1773	1773	Mycobacterium tuberculosis	Mycobacterium tuberculosis (high G+C Gram-positive bacteria)	PRJNA765918	Chromosome	GCA_020684765.1	GCF_020684765.1	identical	141023	4407891
SAMN21593482	1773	1773	Mycobacterium tuberculosis	Mycobacterium tuberculosis (high G+C Gram-positive bacteria)	PRJNA765918	Chromosome	GCA_020684745.1	GCF_020684745.1	identical	163708	4407576
SAMN21593481	1773	1773	Mycobacterium tuberculosis	Mycobacterium tuberculosis (high G+C Gram-positive bacteria)	PRJNA765918	Chromosome	GCA_020684725.1	GCF_020684725.1	identical	121917	4409629
SAMN21593480	1773	1773	Mycobacterium tuberculosis	Mycobacterium tuberculosis (high G+C Gram-positive bacteria)	PRJNA765918	Chromosome	GCA_020684705.1	GCF_020684705.1	identical	118538	4409291
SAMN21593479	1773	1773	Mycobacterium tuberculosis	Mycobacterium tuberculosis (high G+C Gram-positive bacteria)	PRJNA765918	Chromosome	GCA_020684685.1	GCF_020684685.1	identical	86509	4409772
SAMN21593478	1773	1773	Mycobacterium tuberculosis	Mycobacterium tuberculosis (high G+C Gram-positive bacteria)	PRJNA765918	Chromosome	GCA_020684665.1	GCF_020684665.1	identical	62756	4409451
SAMN21593477	1773	1773	Mycobacterium tuberculosis	Mycobacterium tuberculosis (high G+C Gram-positive bacteria)	PRJNA765918	Chromosome	GCA_020684645.1	GCF_020684645.1	identical	92373	4409404
SAMN21593476	1773	1773	Mycobacterium tuberculosis	Mycobacterium tuberculosis (high G+C Gram-positive bacteria)	PRJNA765918	Chromosome	GCA_020684625.1	GCF_020684625.1	identical	121968	4409591
SAMN21593475	1773	1773	Mycobacterium tuberculosis	Mycobacterium tuberculosis (high G+C Gram-positive bacteria)	PRJNA765918	Chromosome	GCA_020684605.1	GCF_020684605.1	identical	87409	4409365
SAMN21593474	1773	1773	Mycobacterium tuberculosis	Mycobacterium tuberculosis (high G+C Gram-positive bacteria)	PRJNA765918	Chromosome	GCA_020684585.1	GCF_020684585.1	identical	86769	4409658
SAMN21593473	1773	1773	Mycobacterium tuberculosis	Mycobacterium tuberculosis (high G+C Gram-positive bacteria)	PRJNA765918	Chromosome	GCA_020684565.1	GCF_020684565.1	identical	86454	4409460
SAMN21593472	1773	1773	Mycobacterium tuberculosis	Mycobacterium tuberculosis (high G+C Gram-positive bacteria)	PRJNA765918	Chromosome	GCA_020684545.1	GCF_020684545.1	identical	90958	4409714
SAMN21593470	1773	1773	Mycobacterium tuberculosis	Mycobacterium tuberculosis (high G+C Gram-positive bacteria)	PRJNA765918	Chromosome	GCA_020684525.1	GCF_020684525.1	identical	121052	4409325
SAMN21593471	1773	1773	Mycobacterium tuberculosis	Mycobacterium tuberculosis (high G+C Gram-positive bacteria)	PRJNA765918	Chromosome	GCA_020684505.1	GCF_020684505.1	identical	84638	4409293
SAMN21593469	1773	1773	Mycobacterium tuberculosis	Mycobacterium tuberculosis (high G+C Gram-positive bacteria)	PRJNA765918	Chromosome	GCA_020684485.1	GCF_020684485.1	identical	91185	4409421
SAMN21593468	1773	1773	Mycobacterium tuberculosis	Mycobacterium tuberculosis (high G+C Gram-positive bacteria)	PRJNA765918	Chromosome	GCA_020684465.1	GCF_020684465.1	identical	101569	4409308
SAMN21593467	1773	1773	Mycobacterium tuberculosis	Mycobacterium tuberculosis (high G+C Gram-positive bacteria)	PRJNA765918	Chromosome	GCA_020684445.1	GCF_020684445.1	identical	132617	4409397
SAMN21593466	1773	1773	Mycobacterium tuberculosis	Mycobacterium tuberculosis (high G+C Gram-positive bacteria)	PRJNA765918	Chromosome	GCA_020684425.1	GCF_020684425.1	identical	91041	4409032
SAMN21593465	1773	1773	Mycobacterium tuberculosis	Mycobacterium tuberculosis (high G+C Gram-positive bacteria)	PRJNA765918	Chromosome	GCA_020684405.1	GCF_020684405.1	identical	101549	4409735
SAMN21593464	1773	1773	Mycobacterium tuberculosis	Mycobacterium tuberculosis (high G+C Gram-positive bacteria)	PRJNA765918	Chromosome	GCA_020684385.1	GCF_020684385.1	identical	85520	4409556
SAMN21593463	1773	1773	Mycobacterium tuberculosis	Mycobacterium tuberculosis (high G+C Gram-positive bacteria)	PRJNA765918	Chromosome	GCA_020684365.1	GCF_020684365.1	identical	118534	4409356
SAMN21593462	1773	1773	Mycobacterium tuberculosis	Mycobacterium tuberculosis (high G+C Gram-positive bacteria)	PRJNA765918	Chromosome	GCA_020684345.1	GCF_020684345.1	identical	120288	4409032
SAMN21593461	1773	1773	Mycobacterium tuberculosis	Mycobacterium tuberculosis (high G+C Gram-positive bacteria)	PRJNA765918	Chromosome	GCA_020684325.1	GCF_020684325.1	identical	118534	4409267
SAMN21593460	1773	1773	Mycobacterium tuberculosis	Mycobacterium tuberculosis (high G+C Gram-positive bacteria)	PRJNA765918	Chromosome	GCA_020684305.1	GCF_020684305.1	identical	111615	4409909
SAMN21593459	1773	1773	Mycobacterium tuberculosis	Mycobacterium tuberculosis (high G+C Gram-positive bacteria)	PRJNA765918	Chromosome	GCA_020684285.1	GCF_020684285.1	identical	109379	4409354
SAMN21593458	1773	1773	Mycobacterium tuberculosis	Mycobacterium tuberculosis (high G+C Gram-positive bacteria)	PRJNA765918	Chromosome	GCA_020684265.1	GCF_020684265.1	identical	101544	4409610
SAMN21593457	1773	1773	Mycobacterium tuberculosis	Mycobacterium tuberculosis (high G+C Gram-positive bacteria)	PRJNA765918	Chromosome	GCA_020684245.1	GCF_020684245.1	identical	118534	4409516
SAMN21593456	1773	1773	Mycobacterium tuberculosis	Mycobacterium tuberculosis (high G+C Gram-positive bacteria)	PRJNA765918	Chromosome	GCA_020684225.1	GCF_020684225.1	identical	118534	4409753
SAMN21593455	1773	1773	Mycobacterium tuberculosis	Mycobacterium tuberculosis (high G+C Gram-positive bacteria)	PRJNA765918	Chromosome	GCA_020684205.1	GCF_020684205.1	identical	119838	4408919
SAMN21593454	1773	1773	Mycobacterium tuberculosis	Mycobacterium tuberculosis (high G+C Gram-positive bacteria)	PRJNA765918	Chromosome	GCA_020684185.1	GCF_020684185.1	identical	111789	4409104
SAMN21593453	1773	1773	Mycobacterium tuberculosis	Mycobacterium tuberculosis (high G+C Gram-positive bacteria)	PRJNA765918	Chromosome	GCA_020684165.1	GCF_020684165.1	identical	91167	4409329
SAMN21593452	1773	1773	Mycobacterium tuberculosis	Mycobacterium tuberculosis (high G+C Gram-positive bacteria)	PRJNA765918	Chromosome	GCA_020684145.1	GCF_020684145.1	identical	111383	4409576
SAMN21593451	1773	1773	Mycobacterium tuberculosis	Mycobacterium tuberculosis (high G+C Gram-positive bacteria)	PRJNA765918	Chromosome	GCA_020684125.1	GCF_020684125.1	identical	107084	4409385
SAMN21593450	1773	1773	Mycobacterium tuberculosis	Mycobacterium tuberculosis (high G+C Gram-positive bacteria)	PRJNA765918	Chromosome	GCA_020684105.1	GCF_020684105.1	identical	92309	4409374
SAMN21593448	1773	1773	Mycobacterium tuberculosis	Mycobacterium tuberculosis (high G+C Gram-positive bacteria)	PRJNA765918	Chromosome	GCA_020684085.1	GCF_020684085.1	identical	86728	4408479
SAMN21593447	1773	1773	Mycobacterium tuberculosis	Mycobacterium tuberculosis (high G+C Gram-positive bacteria)	PRJNA765918	Chromosome	GCA_020684065.1	GCF_020684065.1	identical	385680	4409247
SAMN21593446	1773	1773	Mycobacterium tuberculosis	Mycobacterium tuberculosis (high G+C Gram-positive bacteria)	PRJNA765918	Chromosome	GCA_020684045.1	GCF_020684045.1	identical	243899	4409687
SAMN21593445	1773	1773	Mycobacterium tuberculosis	Mycobacterium tuberculosis (high G+C Gram-positive bacteria)	PRJNA765918	Chromosome	GCA_020684025.1	GCF_020684025.1	identical	292839	4408983
SAMN21593444	1773	1773	Mycobacterium tuberculosis	Mycobacterium tuberculosis (high G+C Gram-positive bacteria)	PRJNA765918	Chromosome	GCA_020684005.1	GCF_020684005.1	identical	235794	4409130
SAMN21593443	1773	1773	Mycobacterium tuberculosis	Mycobacterium tuberculosis (high G+C Gram-positive bacteria)	PRJNA765918	Chromosome	GCA_020683985.1	GCF_020683985.1	identical	243896	4408917
SAMN21593442	1773	1773	Mycobacterium tuberculosis	Mycobacterium tuberculosis (high G+C Gram-positive bacteria)	PRJNA765918	Chromosome	GCA_020683965.1	GCF_020683965.1	identical	203145	4408983
SAMN21593441	1773	1773	Mycobacterium tuberculosis	Mycobacterium tuberculosis (high G+C Gram-positive bacteria)	PRJNA765918	Chromosome	GCA_020683945.1	GCF_020683945.1	identical	234494	4409320
SAMN21593440	1773	1773	Mycobacterium tuberculosis	Mycobacterium tuberculosis (high G+C Gram-positive bacteria)	PRJNA765918	Chromosome	GCA_020683925.1	GCF_020683925.1	identical	193564	4409089
SAMN21593439	1773	1773	Mycobacterium tuberculosis	Mycobacterium tuberculosis (high G+C Gram-positive bacteria)	PRJNA765918	Chromosome	GCA_020683905.1	GCF_020683905.1	identical	243441	4408867
SAMN21593438	1773	1773	Mycobacterium tuberculosis	Mycobacterium tuberculosis (high G+C Gram-positive bacteria)	PRJNA765918	Chromosome	GCA_020683885.1	GCF_020683885.1	identical	429140	4409045
SAMN21593437	1773	1773	Mycobacterium tuberculosis	Mycobacterium tuberculosis (high G+C Gram-positive bacteria)	PRJNA765918	Chromosome	GCA_020683865.1	GCF_020683865.1	identical	430469	4408964
SAMN21593436	1773	1773	Mycobacterium tuberculosis	Mycobacterium tuberculosis (high G+C Gram-positive bacteria)	PRJNA765918	Chromosome	GCA_020683845.1	GCF_020683845.1	identical	500451	4409589
SAMN21593435	1773	1773	Mycobacterium tuberculosis	Mycobacterium tuberculosis (high G+C Gram-positive bacteria)	PRJNA765918	Chromosome	GCA_020683825.1	GCF_020683825.1	identical	88946	4409115
SAMN21593434	1773	1773	Mycobacterium tuberculosis	Mycobacterium tuberculosis (high G+C Gram-positive bacteria)	PRJNA765918	Chromosome	GCA_020683805.1	GCF_020683805.1	identical	81041	4409626
SAMN21593433	1773	1773	Mycobacterium tuberculosis	Mycobacterium tuberculosis (high G+C Gram-positive bacteria)	PRJNA765918	Chromosome	GCA_020683785.1	GCF_020683785.1	identical	92491	4409312
SAMN21593432	1773	1773	Mycobacterium tuberculosis	Mycobacterium tuberculosis (high G+C Gram-positive bacteria)	PRJNA765918	Chromosome	GCA_020683765.1	GCF_020683765.1	identical	92407	4409032
SAMN21593431	1773	1773	Mycobacterium tuberculosis	Mycobacterium tuberculosis (high G+C Gram-positive bacteria)	PRJNA765918	Chromosome	GCA_020683745.1	GCF_020683745.1	identical	86887	4409679
SAMN21593430	1773	1773	Mycobacterium tuberculosis	Mycobacterium tuberculosis (high G+C Gram-positive bacteria)	PRJNA765918	Chromosome	GCA_020683725.1	GCF_020683725.1	identical	89265	4409263
SAMN21593429	1773	1773	Mycobacterium tuberculosis	Mycobacterium tuberculosis (high G+C Gram-positive bacteria)	PRJNA765918	Chromosome	GCA_020683705.1	GCF_020683705.1	identical	86859	4409158
SAMN21593428	1773	1773	Mycobacterium tuberculosis	Mycobacterium tuberculosis (high G+C Gram-positive bacteria)	PRJNA765918	Chromosome	GCA_020683685.1	GCF_020683685.1	identical	91138	4409148
SAMN21593427	1773	1773	Mycobacterium tuberculosis	Mycobacterium tuberculosis (high G+C Gram-positive bacteria)	PRJNA765918	Chromosome	GCA_020683665.1	GCF_020683665.1	identical	89541	4409074
SAMN21593426	1773	1773	Mycobacterium tuberculosis	Mycobacterium tuberculosis (high G+C Gram-positive bacteria)	PRJNA765918	Chromosome	GCA_020683645.1	GCF_020683645.1	identical	83790	4408920
SAMN21593425	1773	1773	Mycobacterium tuberculosis	Mycobacterium tuberculosis (high G+C Gram-positive bacteria)	PRJNA765918	Chromosome	GCA_020683625.1	GCF_020683625.1	identical	79790	4408641
SAMN21593424	1773	1773	Mycobacterium tuberculosis	Mycobacterium tuberculosis (high G+C Gram-positive bacteria)	PRJNA765918	Chromosome	GCA_020683605.1	GCF_020683605.1	identical	93817	4409086
SAMN21593423	1773	1773	Mycobacterium tuberculosis	Mycobacterium tuberculosis (high G+C Gram-positive bacteria)	PRJNA765918	Chromosome	GCA_020683585.1	GCF_020683585.1	identical	108261	4409144
SAMN21593420	1773	1773	Mycobacterium tuberculosis	Mycobacterium tuberculosis (high G+C Gram-positive bacteria)	PRJNA765918	Chromosome	GCA_020683565.1	GCF_020683565.1	identical	91031	4408841
SAMN21593414	1773	1773	Mycobacterium tuberculosis	Mycobacterium tuberculosis (high G+C Gram-positive bacteria)	PRJNA765918	Chromosome	GCA_020683545.1	GCF_020683545.1	identical	107060	4409023
SAMN21593412	1773	1773	Mycobacterium tuberculosis	Mycobacterium tuberculosis (high G+C Gram-positive bacteria)	PRJNA765918	Chromosome	GCA_020683525.1	GCF_020683525.1	identical	120281	4408755
SAMN21593411	1773	1773	Mycobacterium tuberculosis	Mycobacterium tuberculosis (high G+C Gram-positive bacteria)	PRJNA765918	Chromosome	GCA_020683505.1	GCF_020683505.1	identical	102604	4408774
SAMN21593408	1773	1773	Mycobacterium tuberculosis	Mycobacterium tuberculosis (high G+C Gram-positive bacteria)	PRJNA765918	Chromosome	GCA_020683485.1	GCF_020683485.1	identical	84559	4409839
SAMN21593422	1773	1773	Mycobacterium tuberculosis	Mycobacterium tuberculosis (high G+C Gram-positive bacteria)	PRJNA765918	Chromosome	GCA_020683465.1	GCF_020683465.1	identical	86873	4409314
SAMN21593421	1773	1773	Mycobacterium tuberculosis	Mycobacterium tuberculosis (high G+C Gram-positive bacteria)	PRJNA765918	Chromosome	GCA_020683445.1	GCF_020683445.1	identical	84557	4409918
SAMN21593419	1773	1773	Mycobacterium tuberculosis	Mycobacterium tuberculosis (high G+C Gram-positive bacteria)	PRJNA765918	Chromosome	GCA_020683425.1	GCF_020683425.1	identical	90930	4408594
SAMN21593418	1773	1773	Mycobacterium tuberculosis	Mycobacterium tuberculosis (high G+C Gram-positive bacteria)	PRJNA765918	Chromosome	GCA_020683405.1	GCF_020683405.1	identical	106986	4409368
SAMN21593417	1773	1773	Mycobacterium tuberculosis	Mycobacterium tuberculosis (high G+C Gram-positive bacteria)	PRJNA765918	Chromosome	GCA_020683385.1	GCF_020683385.1	identical	108316	4408981
SAMN21593416	1773	1773	Mycobacterium tuberculosis	Mycobacterium tuberculosis (high G+C Gram-positive bacteria)	PRJNA765918	Chromosome	GCA_020683365.1	GCF_020683365.1	identical	84572	4409940
SAMN21593415	1773	1773	Mycobacterium tuberculosis	Mycobacterium tuberculosis (high G+C Gram-positive bacteria)	PRJNA765918	Chromosome	GCA_020683345.1	GCF_020683345.1	identical	95209	4409467
SAMN21593413	1773	1773	Mycobacterium tuberculosis	Mycobacterium tuberculosis (high G+C Gram-positive bacteria)	PRJNA765918	Chromosome	GCA_020683325.1	GCF_020683325.1	identical	90999	4409024
SAMN21593410	1773	1773	Mycobacterium tuberculosis	Mycobacterium tuberculosis (high G+C Gram-positive bacteria)	PRJNA765918	Chromosome	GCA_020683305.1	GCF_020683305.1	identical	118098	4408715
SAMN21593409	1773	1773	Mycobacterium tuberculosis	Mycobacterium tuberculosis (high G+C Gram-positive bacteria)	PRJNA765918	Chromosome	GCA_020683285.1	GCF_020683285.1	identical	118536	4408489
SAMN21018177	1773	1765	Mycobacterium tuberculosis	Mycobacterium tuberculosis variant bovis (high G+C Gram-positive bacteria)	PRJNA756983	Contig	GCA_020536675.1	GCF_020536675.1	identical	137022	137022
SAMN21018176	1773	1765	Mycobacterium tuberculosis	Mycobacterium tuberculosis variant bovis (high G+C Gram-positive bacteria)	PRJNA756983	Contig	GCA_020536635.1	GCF_020536635.1	identical	165190	165190
SAMN21018178	1773	1765	Mycobacterium tuberculosis	Mycobacterium tuberculosis variant bovis (high G+C Gram-positive bacteria)	PRJNA756983	Contig	GCA_020536625.1	GCF_020536625.1	identical	137022	137022
SAMN21018175	1773	1765	Mycobacterium tuberculosis	Mycobacterium tuberculosis variant bovis (high G+C Gram-positive bacteria)	PRJNA756983	Contig	GCA_020536615.1	GCF_020536615.1	identical	205012	205012
SAMN21558691	1773	1773	Mycobacterium tuberculosis	Mycobacterium tuberculosis (high G+C Gram-positive bacteria)	PRJNA765453	Contig	GCA_020177415.1	GCF_020177415.1	identical	82152	82152
SAMEA6617091	1773	1765	Mycobacterium tuberculosis	Mycobacterium tuberculosis variant bovis (high G+C Gram-positive bacteria)	PRJEB37177	Contig	GCA_903992765.1	GCF_903992765.1	identical	47571	47571
SAMN20355888	1773	1773	Mycobacterium tuberculosis	Mycobacterium tuberculosis (high G+C Gram-positive bacteria)	PRJNA717132	Contig	GCA_020035915.1	GCF_020035915.1	identical	103996	103996
SAMN20355891	1773	1773	Mycobacterium tuberculosis	Mycobacterium tuberculosis (high G+C Gram-positive bacteria)	PRJNA717132	Contig	GCA_020035855.1	GCF_020035855.1	identical	99003	99003
SAMN20355905	1773	1773	Mycobacterium tuberculosis	Mycobacterium tuberculosis (high G+C Gram-positive bacteria)	PRJNA717132	Contig	GCA_020035585.1	GCF_020035585.1	identical	106089	106089
SAMN21194396	1773	1773	Mycobacterium tuberculosis	Mycobacterium tuberculosis (high G+C Gram-positive bacteria)	PRJNA759747	Contig	GCA_019898775.1	GCF_019898775.1	identical	98633	98633
SAMD00322307	1773	1773	Mycobacterium tuberculosis	Mycobacterium tuberculosis (high G+C Gram-positive bacteria)	PRJDB11640	Complete Genome	GCA_019670745.1	GCF_019670745.1	identical	4383210	4383210
SAMN20600152	1773	1773	Mycobacterium tuberculosis	Mycobacterium tuberculosis (high G+C Gram-positive bacteria)	PRJNA717132	Contig	GCA_019661665.1	GCF_019661665.1	identical	101347	101347
SAMN20600155	1773	1773	Mycobacterium tuberculosis	Mycobacterium tuberculosis (high G+C Gram-positive bacteria)	PRJNA717132	Contig	GCA_019661605.1	GCF_019661605.1	identical	145843	145843
SAMN20600144	1773	1773	Mycobacterium tuberculosis	Mycobacterium tuberculosis (high G+C Gram-positive bacteria)	PRJNA717132	Contig	GCA_019661585.1	GCF_019661585.1	identical	98947	98947
SAMN20600143	1773	1773	Mycobacterium tuberculosis	Mycobacterium tuberculosis (high G+C Gram-positive bacteria)	PRJNA717132	Contig	GCA_019661485.1	GCF_019661485.1	identical	98947	98947
SAMN20600150	1773	1773	Mycobacterium tuberculosis	Mycobacterium tuberculosis (high G+C Gram-positive bacteria)	PRJNA717132	Contig	GCA_019661425.1	GCF_019661425.1	identical	99648	99648
SAMN20600146	1773	1773	Mycobacterium tuberculosis	Mycobacterium tuberculosis (high G+C Gram-positive bacteria)	PRJNA717132	Contig	GCA_019661435.1	GCF_019661435.1	identical	113237	113237
SAMN20600154	1773	1773	Mycobacterium tuberculosis	Mycobacterium tuberculosis (high G+C Gram-positive bacteria)	PRJNA717132	Contig	GCA_019661365.1	GCF_019661365.1	identical	113551	113551
SAMN20600163	1773	1773	Mycobacterium tuberculosis	Mycobacterium tuberculosis (high G+C Gram-positive bacteria)	PRJNA717132	Contig	GCA_019661285.1	GCF_019661285.1	identical	106192	106192
SAMN18928235	1773	1773	Mycobacterium tuberculosis	Mycobacterium tuberculosis (high G+C Gram-positive bacteria)	PRJNA726345	Chromosome	GCA_019454365.1	GCF_019454365.1	identical	144676	4411505
SAMN19960505	1773	1773	Mycobacterium tuberculosis	Mycobacterium tuberculosis (high G+C Gram-positive bacteria)	PRJNA742522	Contig	GCA_019166085.1	GCF_019166085.1	identical	179591	179591
SAMN19110219	1773	1765	Mycobacterium tuberculosis	Mycobacterium tuberculosis variant bovis (high G+C Gram-positive bacteria)	PRJNA729093	Scaffold	GCA_019075565.1	GCF_019075565.1	identical	184756	4301900
SAMN19110220	1773	182785	Mycobacterium tuberculosis	Mycobacterium tuberculosis subsp. tuberculosis (high G+C Gram-positive bacteria)	PRJNA729093	Scaffold	GCA_019075575.1	GCF_019075575.1	identical	99075	4363477
SAMN19129632	1773	1773	Mycobacterium tuberculosis	Mycobacterium tuberculosis (high G+C Gram-positive bacteria)	PRJNA729522	Scaffold	GCA_018596175.1	GCF_018596175.1	identical	93254	4383806
SAMN19129633	1773	1773	Mycobacterium tuberculosis	Mycobacterium tuberculosis (high G+C Gram-positive bacteria)	PRJNA729522	Scaffold	GCA_018596165.1	GCF_018596165.1	identical	112139	4382763
SAMN18264921	1773	1765	Mycobacterium tuberculosis	Mycobacterium tuberculosis variant bovis (high G+C Gram-positive bacteria)	PRJNA713797	Scaffold	GCA_018305045.1	GCF_018305045.1	identical	103885	4360600
SAMN18264920	1773	1765	Mycobacterium tuberculosis	Mycobacterium tuberculosis variant bovis (high G+C Gram-positive bacteria)	PRJNA713797	Scaffold	GCA_018305025.1	GCF_018305025.1	identical	98956	4371545
SAMN18478723	1773	1773	Mycobacterium tuberculosis	Mycobacterium tuberculosis (high G+C Gram-positive bacteria)	PRJNA717132	Contig	GCA_018271725.1	GCF_018271725.1	identical	80368	80368
SAMN18478739	1773	1773	Mycobacterium tuberculosis	Mycobacterium tuberculosis (high G+C Gram-positive bacteria)	PRJNA717132	Contig	GCA_018138785.1	GCF_018138785.1	identical	165217	165217
SAMN04492791	1773	1773	Mycobacterium tuberculosis	Mycobacterium tuberculosis (high G+C Gram-positive bacteria)	PRJNA312042	Contig	GCA_018109385.1	GCF_018109385.1	identical	27731	27731
SAMN04492792	1773	1773	Mycobacterium tuberculosis	Mycobacterium tuberculosis (high G+C Gram-positive bacteria)	PRJNA312043	Contig	GCA_018109365.1	GCF_018109365.1	identical	27742	27742
SAMN04492793	1773	1773	Mycobacterium tuberculosis	Mycobacterium tuberculosis (high G+C Gram-positive bacteria)	PRJNA312044	Contig	GCA_018109345.1	GCF_018109345.1	identical	26759	26759
SAMN04492790	1773	1773	Mycobacterium tuberculosis	Mycobacterium tuberculosis (high G+C Gram-positive bacteria)	PRJNA312040	Contig	GCA_018109315.1	GCF_018109315.1	identical	25980	25980
SAMN04492789	1773	1773	Mycobacterium tuberculosis	Mycobacterium tuberculosis (high G+C Gram-positive bacteria)	PRJNA312039	Contig	GCA_018109305.1	GCF_018109305.1	identical	29453	29453
SAMN04492787	1773	1773	Mycobacterium tuberculosis	Mycobacterium tuberculosis (high G+C Gram-positive bacteria)	PRJNA312037	Contig	GCA_018109285.1	GCF_018109285.1	identical	28561	28561
SAMN04492785	1773	1773	Mycobacterium tuberculosis	Mycobacterium tuberculosis (high G+C Gram-positive bacteria)	PRJNA312035	Contig	GCA_018109245.1	GCF_018109245.1	identical	28612	28612
SAMN04492786	1773	1773	Mycobacterium tuberculosis	Mycobacterium tuberculosis (high G+C Gram-positive bacteria)	PRJNA312036	Contig	GCA_018109255.1	GCF_018109255.1	identical	30471	30471
SAMN04492783	1773	1773	Mycobacterium tuberculosis	Mycobacterium tuberculosis (high G+C Gram-positive bacteria)	PRJNA312033	Contig	GCA_018109225.1	GCF_018109225.1	identical	25855	25855
SAMN04492784	1773	1773	Mycobacterium tuberculosis	Mycobacterium tuberculosis (high G+C Gram-positive bacteria)	PRJNA312034	Contig	GCA_018109205.1	GCF_018109205.1	identical	28638	28638
SAMN04492782	1773	1773	Mycobacterium tuberculosis	Mycobacterium tuberculosis (high G+C Gram-positive bacteria)	PRJNA312032	Contig	GCA_018109185.1	GCF_018109185.1	identical	25606	25606
SAMN04492780	1773	1773	Mycobacterium tuberculosis	Mycobacterium tuberculosis (high G+C Gram-positive bacteria)	PRJNA312030	Contig	GCA_018109145.1	GCF_018109145.1	identical	30258	30258
SAMN04492779	1773	1773	Mycobacterium tuberculosis	Mycobacterium tuberculosis (high G+C Gram-positive bacteria)	PRJNA312029	Contig	GCA_018109125.1	GCF_018109125.1	identical	31895	31895
SAMN04492781	1773	1773	Mycobacterium tuberculosis	Mycobacterium tuberculosis (high G+C Gram-positive bacteria)	PRJNA312031	Contig	GCA_018109105.1	GCF_018109105.1	identical	26936	26936
SAMN18576178	1773	1773	Mycobacterium tuberculosis	Mycobacterium tuberculosis (high G+C Gram-positive bacteria)	PRJNA718842	Complete Genome	GCA_017901115.1	GCF_017901115.1	identical	4415999	4415999
SAMN18576182	1773	1773	Mycobacterium tuberculosis	Mycobacterium tuberculosis (high G+C Gram-positive bacteria)	PRJNA718842	Complete Genome	GCA_017901095.1	GCF_017901095.1	identical	4459449	4459449
SAMN18576180	1773	1773	Mycobacterium tuberculosis	Mycobacterium tuberculosis (high G+C Gram-positive bacteria)	PRJNA718842	Complete Genome	GCA_017901075.1	GCF_017901075.1	identical	4415999	4415999
SAMN18576179	1773	1773	Mycobacterium tuberculosis	Mycobacterium tuberculosis (high G+C Gram-positive bacteria)	PRJNA718842	Complete Genome	GCA_017901055.1	GCF_017901055.1	identical	4415998	4415998
SAMN18576181	1773	1773	Mycobacterium tuberculosis	Mycobacterium tuberculosis (high G+C Gram-positive bacteria)	PRJNA718842	Complete Genome	GCA_017901035.1	GCF_017901035.1	identical	4432513	4432513
SAMN18572639	1773	1773	Mycobacterium tuberculosis	Mycobacterium tuberculosis (high G+C Gram-positive bacteria)	PRJNA718842	Contig	GCA_017897565.1	GCF_017897565.1	identical	95965	95965
SAMN18572641	1773	1773	Mycobacterium tuberculosis	Mycobacterium tuberculosis (high G+C Gram-positive bacteria)	PRJNA718842	Contig	GCA_017897455.1	GCF_017897455.1	identical	95949	95949
SAMN18572640	1773	1773	Mycobacterium tuberculosis	Mycobacterium tuberculosis (high G+C Gram-positive bacteria)	PRJNA718842	Contig	GCA_017897425.1	GCF_017897425.1	identical	81107	81107
SAMN18478719	1773	1773	Mycobacterium tuberculosis	Mycobacterium tuberculosis (high G+C Gram-positive bacteria)	PRJNA717132	Contig	GCA_017814935.1	GCF_017814935.1	identical	105818	105818
SAMN18478726	1773	1773	Mycobacterium tuberculosis	Mycobacterium tuberculosis (high G+C Gram-positive bacteria)	PRJNA717132	Contig	GCA_017814895.1	GCF_017814895.1	identical	104224	104224
SAMN18478737	1773	1773	Mycobacterium tuberculosis	Mycobacterium tuberculosis (high G+C Gram-positive bacteria)	PRJNA717132	Contig	GCA_017814855.1	GCF_017814855.1	identical	98947	98947
SAMN18478738	1773	1773	Mycobacterium tuberculosis	Mycobacterium tuberculosis (high G+C Gram-positive bacteria)	PRJNA717132	Contig	GCA_017814835.1	GCF_017814835.1	identical	98947	98947
SAMN18478725	1773	1773	Mycobacterium tuberculosis	Mycobacterium tuberculosis (high G+C Gram-positive bacteria)	PRJNA717132	Contig	GCA_017813675.1	GCF_017813675.1	identical	98716	98716
SAMN18478735	1773	1773	Mycobacterium tuberculosis	Mycobacterium tuberculosis (high G+C Gram-positive bacteria)	PRJNA717132	Contig	GCA_017813655.1	GCF_017813655.1	identical	110967	110967
SAMN18056929	1773	1773	Mycobacterium tuberculosis	Mycobacterium tuberculosis (high G+C Gram-positive bacteria)	PRJNA704837	Complete Genome	GCA_017164055.1	GCF_017164055.1	identical	4411528	4411528
SAMN18056856	1773	1773	Mycobacterium tuberculosis	Mycobacterium tuberculosis (high G+C Gram-positive bacteria)	PRJNA704837	Complete Genome	GCA_017164035.1	GCF_017164035.1	identical	4411524	4411524
SAMN17832565	1773	1773	Mycobacterium tuberculosis	Mycobacterium tuberculosis (high G+C Gram-positive bacteria)	PRJNA700485	Complete Genome	GCA_016917775.1	GCF_016917775.1	identical	4420561	4420561
SAMEA104679304	1773	33894	Mycobacterium tuberculosis	Mycobacterium tuberculosis variant africanum (high G+C Gram-positive bacteria)	PRJEB42445	Chromosome	GCA_905183025.1	GCF_905183025.1	identical	142341	4366809
SAMEA104679305	1773	33894	Mycobacterium tuberculosis	Mycobacterium tuberculosis variant africanum (high G+C Gram-positive bacteria)	PRJEB42445	Chromosome	GCA_905183075.1	GCF_905183075.1	identical	137291	4374993
SAMEA7336316	1773	1806	Mycobacterium tuberculosis	Mycobacterium tuberculosis variant microti (high G+C Gram-positive bacteria)	PRJEB40500	Complete Genome	GCA_904810365.1	GCF_904810365.1	identical	4384561	4384561
SAMEA7336318	1773	1806	Mycobacterium tuberculosis	Mycobacterium tuberculosis variant microti (high G+C Gram-positive bacteria)	PRJEB40500	Complete Genome	GCA_904810355.1	GCF_904810355.1	identical	4385022	4385022
SAMEA7336315	1773	1806	Mycobacterium tuberculosis	Mycobacterium tuberculosis variant microti (high G+C Gram-positive bacteria)	PRJEB40500	Complete Genome	GCA_904810335.1	GCF_904810335.1	identical	4366549	4366549
SAMEA7336314	1773	1427372	Mycobacterium tuberculosis	Mycobacterium tuberculosis variant microti OV254 (high G+C Gram-positive bacteria)	PRJEB40500	Complete Genome	GCA_904810325.1	GCF_904810325.1	identical	4369915	4369915
SAMEA7336317	1773	1806	Mycobacterium tuberculosis	Mycobacterium tuberculosis variant microti (high G+C Gram-positive bacteria)	PRJEB40500	Complete Genome	GCA_904810345.1	GCF_904810345.1	identical	4382575	4382575
SAMN16624766	1773	1773	Mycobacterium tuberculosis	Mycobacterium tuberculosis (high G+C Gram-positive bacteria)	PRJNA674940	Scaffold	GCA_015687055.1	GCF_015687055.1	identical	45008	4375220
SAMN16624768	1773	1773	Mycobacterium tuberculosis	Mycobacterium tuberculosis (high G+C Gram-positive bacteria)	PRJNA674940	Scaffold	GCA_015687025.1	GCF_015687025.1	identical	60544	4379038
SAMN16624767	1773	1773	Mycobacterium tuberculosis	Mycobacterium tuberculosis (high G+C Gram-positive bacteria)	PRJNA674940	Scaffold	GCA_015687015.1	GCF_015687015.1	identical	52986	4391772
SAMN16624771	1773	1773	Mycobacterium tuberculosis	Mycobacterium tuberculosis (high G+C Gram-positive bacteria)	PRJNA674940	Scaffold	GCA_015686985.1	GCF_015686985.1	identical	58661	4369258
SAMN16624770	1773	1773	Mycobacterium tuberculosis	Mycobacterium tuberculosis (high G+C Gram-positive bacteria)	PRJNA674940	Scaffold	GCA_015686975.1	GCF_015686975.1	identical	36215	4362970
SAMN16624773	1773	1773	Mycobacterium tuberculosis	Mycobacterium tuberculosis (high G+C Gram-positive bacteria)	PRJNA674940	Scaffold	GCA_015686955.1	GCF_015686955.1	identical	56506	4364323
SAMN16624769	1773	1773	Mycobacterium tuberculosis	Mycobacterium tuberculosis (high G+C Gram-positive bacteria)	PRJNA674940	Scaffold	GCA_015686915.1	GCF_015686915.1	identical	55520	4384447
SAMN16624772	1773	1773	Mycobacterium tuberculosis	Mycobacterium tuberculosis (high G+C Gram-positive bacteria)	PRJNA674940	Scaffold	GCA_015686925.1	GCF_015686925.1	identical	55142	4401451
SAMN16624774	1773	1773	Mycobacterium tuberculosis	Mycobacterium tuberculosis (high G+C Gram-positive bacteria)	PRJNA674940	Scaffold	GCA_015686885.1	GCF_015686885.1	identical	50576	4375979
SAMN16624775	1773	1773	Mycobacterium tuberculosis	Mycobacterium tuberculosis (high G+C Gram-positive bacteria)	PRJNA674940	Scaffold	GCA_015686865.1	GCF_015686865.1	identical	45106	4361085
SAMN15963001	1773	1773	Mycobacterium tuberculosis	Mycobacterium tuberculosis (high G+C Gram-positive bacteria)	PRJNA660885	Contig	GCA_015627275.1	GCF_015627275.1	identical	105896	105896
SAMEA5803801	1773	1765	Mycobacterium tuberculosis	Mycobacterium tuberculosis variant bovis (high G+C Gram-positive bacteria)	PRJEB33636	Complete Genome	GCA_902459825.2	GCF_902459825.2	identical	4365068	4365068
SAMN16605479	1773	33892	Mycobacterium tuberculosis	Mycobacterium tuberculosis variant bovis BCG (high G+C Gram-positive bacteria)	PRJNA673391	Complete Genome	GCA_015482805.1	GCF_015482805.1	identical	4370706	4370706
SAMN12325189	1773	1773	Mycobacterium tuberculosis	Mycobacterium tuberculosis (high G+C Gram-positive bacteria)	PRJNA555636	Complete Genome	GCA_014901155.1	GCF_014901155.1	identical	4419608	4419608
SAMN12325190	1773	1773	Mycobacterium tuberculosis	Mycobacterium tuberculosis (high G+C Gram-positive bacteria)	PRJNA555636	Complete Genome	GCA_014901135.1	GCF_014901135.1	identical	4432141	4432141
SAMN12325191	1773	1773	Mycobacterium tuberculosis	Mycobacterium tuberculosis (high G+C Gram-positive bacteria)	PRJNA555636	Complete Genome	GCA_014901115.1	GCF_014901115.1	identical	4418159	4418159
SAMN12325192	1773	1773	Mycobacterium tuberculosis	Mycobacterium tuberculosis (high G+C Gram-positive bacteria)	PRJNA555636	Complete Genome	GCA_014901095.1	GCF_014901095.1	identical	4410415	4410415
SAMN12325193	1773	1773	Mycobacterium tuberculosis	Mycobacterium tuberculosis (high G+C Gram-positive bacteria)	PRJNA555636	Complete Genome	GCA_014901075.1	GCF_014901075.1	identical	4418318	4418318
SAMN12325194	1773	1773	Mycobacterium tuberculosis	Mycobacterium tuberculosis (high G+C Gram-positive bacteria)	PRJNA555636	Complete Genome	GCA_014901055.1	GCF_014901055.1	identical	4429476	4429476
SAMN12325195	1773	1773	Mycobacterium tuberculosis	Mycobacterium tuberculosis (high G+C Gram-positive bacteria)	PRJNA555636	Complete Genome	GCA_014901035.1	GCF_014901035.1	identical	4419801	4419801
SAMN12325196	1773	1773	Mycobacterium tuberculosis	Mycobacterium tuberculosis (high G+C Gram-positive bacteria)	PRJNA555636	Complete Genome	GCA_014900965.1	GCF_014900965.1	identical	4412588	4412588
SAMN12325197	1773	1773	Mycobacterium tuberculosis	Mycobacterium tuberculosis (high G+C Gram-positive bacteria)	PRJNA555636	Complete Genome	GCA_014900895.1	GCF_014900895.1	identical	4430047	4430047
SAMN12325198	1773	1773	Mycobacterium tuberculosis	Mycobacterium tuberculosis (high G+C Gram-positive bacteria)	PRJNA555636	Complete Genome	GCA_014900855.1	GCF_014900855.1	identical	4419967	4419967
SAMN12325199	1773	1773	Mycobacterium tuberculosis	Mycobacterium tuberculosis (high G+C Gram-positive bacteria)	PRJNA555636	Complete Genome	GCA_014900835.1	GCF_014900835.1	identical	4404858	4404858
SAMN12325200	1773	1773	Mycobacterium tuberculosis	Mycobacterium tuberculosis (high G+C Gram-positive bacteria)	PRJNA555636	Complete Genome	GCA_014900815.1	GCF_014900815.1	identical	4411261	4411261
SAMN12325201	1773	1773	Mycobacterium tuberculosis	Mycobacterium tuberculosis (high G+C Gram-positive bacteria)	PRJNA555636	Complete Genome	GCA_014900795.1	GCF_014900795.1	identical	4387956	4387956
SAMN12325202	1773	1773	Mycobacterium tuberculosis	Mycobacterium tuberculosis (high G+C Gram-positive bacteria)	PRJNA555636	Complete Genome	GCA_014900775.1	GCF_014900775.1	identical	4416971	4416971
SAMN12325203	1773	1773	Mycobacterium tuberculosis	Mycobacterium tuberculosis (high G+C Gram-positive bacteria)	PRJNA555636	Complete Genome	GCA_014900755.1	GCF_014900755.1	identical	4434707	4434707
SAMN12325204	1773	1773	Mycobacterium tuberculosis	Mycobacterium tuberculosis (high G+C Gram-positive bacteria)	PRJNA555636	Complete Genome	GCA_014900735.1	GCF_014900735.1	identical	4419916	4419916
SAMN12325205	1773	1773	Mycobacterium tuberculosis	Mycobacterium tuberculosis (high G+C Gram-positive bacteria)	PRJNA555636	Complete Genome	GCA_014900715.1	GCF_014900715.1	identical	4413638	4413638
SAMN12325206	1773	1773	Mycobacterium tuberculosis	Mycobacterium tuberculosis (high G+C Gram-positive bacteria)	PRJNA555636	Complete Genome	GCA_014900695.1	GCF_014900695.1	identical	4413879	4413879
SAMN12325207	1773	1773	Mycobacterium tuberculosis	Mycobacterium tuberculosis (high G+C Gram-positive bacteria)	PRJNA555636	Complete Genome	GCA_014900675.1	GCF_014900675.1	identical	4417680	4417680
SAMN12325209	1773	1773	Mycobacterium tuberculosis	Mycobacterium tuberculosis (high G+C Gram-positive bacteria)	PRJNA555636	Complete Genome	GCA_014900655.1	GCF_014900655.1	identical	4416165	4416165
SAMN12325210	1773	1773	Mycobacterium tuberculosis	Mycobacterium tuberculosis (high G+C Gram-positive bacteria)	PRJNA555636	Complete Genome	GCA_014900635.1	GCF_014900635.1	identical	4416231	4416231
SAMN12325212	1773	1773	Mycobacterium tuberculosis	Mycobacterium tuberculosis (high G+C Gram-positive bacteria)	PRJNA555636	Complete Genome	GCA_014900615.1	GCF_014900615.1	identical	4419973	4419973
SAMN12325213	1773	1773	Mycobacterium tuberculosis	Mycobacterium tuberculosis (high G+C Gram-positive bacteria)	PRJNA555636	Complete Genome	GCA_014900595.1	GCF_014900595.1	identical	4421377	4421377
SAMN12325214	1773	1773	Mycobacterium tuberculosis	Mycobacterium tuberculosis (high G+C Gram-positive bacteria)	PRJNA555636	Complete Genome	GCA_014900555.1	GCF_014900555.1	identical	4444842	4444842
SAMN12325215	1773	1773	Mycobacterium tuberculosis	Mycobacterium tuberculosis (high G+C Gram-positive bacteria)	PRJNA555636	Complete Genome	GCA_014900515.1	GCF_014900515.1	identical	4425422	4425422
SAMN12325216	1773	1773	Mycobacterium tuberculosis	Mycobacterium tuberculosis (high G+C Gram-positive bacteria)	PRJNA555636	Complete Genome	GCA_014900495.1	GCF_014900495.1	identical	4413235	4413235
SAMN12325217	1773	1773	Mycobacterium tuberculosis	Mycobacterium tuberculosis (high G+C Gram-positive bacteria)	PRJNA555636	Complete Genome	GCA_014900475.1	GCF_014900475.1	identical	4416797	4416797
SAMN12325218	1773	1773	Mycobacterium tuberculosis	Mycobacterium tuberculosis (high G+C Gram-positive bacteria)	PRJNA555636	Complete Genome	GCA_014900455.1	GCF_014900455.1	identical	4420004	4420004
SAMN12325219	1773	1773	Mycobacterium tuberculosis	Mycobacterium tuberculosis (high G+C Gram-positive bacteria)	PRJNA555636	Complete Genome	GCA_014900435.1	GCF_014900435.1	identical	4419694	4419694
SAMN12325220	1773	1773	Mycobacterium tuberculosis	Mycobacterium tuberculosis (high G+C Gram-positive bacteria)	PRJNA555636	Complete Genome	GCA_014900415.1	GCF_014900415.1	identical	4418657	4418657
SAMN12325221	1773	1773	Mycobacterium tuberculosis	Mycobacterium tuberculosis (high G+C Gram-positive bacteria)	PRJNA555636	Complete Genome	GCA_014900395.1	GCF_014900395.1	identical	4419030	4419030
SAMN12325222	1773	1773	Mycobacterium tuberculosis	Mycobacterium tuberculosis (high G+C Gram-positive bacteria)	PRJNA555636	Complete Genome	GCA_014900375.1	GCF_014900375.1	identical	4419404	4419404
SAMN12325223	1773	1773	Mycobacterium tuberculosis	Mycobacterium tuberculosis (high G+C Gram-positive bacteria)	PRJNA555636	Complete Genome	GCA_014900355.1	GCF_014900355.1	identical	4431494	4431494
SAMN12325224	1773	1773	Mycobacterium tuberculosis	Mycobacterium tuberculosis (high G+C Gram-positive bacteria)	PRJNA555636	Complete Genome	GCA_014900335.1	GCF_014900335.1	identical	4405183	4405183
SAMN12325225	1773	1773	Mycobacterium tuberculosis	Mycobacterium tuberculosis (high G+C Gram-positive bacteria)	PRJNA555636	Complete Genome	GCA_014900315.1	GCF_014900315.1	identical	4414962	4414962
SAMN12325226	1773	1773	Mycobacterium tuberculosis	Mycobacterium tuberculosis (high G+C Gram-positive bacteria)	PRJNA555636	Complete Genome	GCA_014900295.1	GCF_014900295.1	identical	4438299	4438299
SAMN12325227	1773	1773	Mycobacterium tuberculosis	Mycobacterium tuberculosis (high G+C Gram-positive bacteria)	PRJNA555636	Complete Genome	GCA_014900275.1	GCF_014900275.1	identical	4438339	4438339
SAMN12325228	1773	1773	Mycobacterium tuberculosis	Mycobacterium tuberculosis (high G+C Gram-positive bacteria)	PRJNA555636	Complete Genome	GCA_014900255.1	GCF_014900255.1	identical	4438366	4438366
SAMN12325229	1773	1773	Mycobacterium tuberculosis	Mycobacterium tuberculosis (high G+C Gram-positive bacteria)	PRJNA555636	Complete Genome	GCA_014900235.1	GCF_014900235.1	identical	4438281	4438281
SAMN12325230	1773	1773	Mycobacterium tuberculosis	Mycobacterium tuberculosis (high G+C Gram-positive bacteria)	PRJNA555636	Complete Genome	GCA_014900215.1	GCF_014900215.1	identical	4438363	4438363
SAMN12325231	1773	1773	Mycobacterium tuberculosis	Mycobacterium tuberculosis (high G+C Gram-positive bacteria)	PRJNA555636	Complete Genome	GCA_014900195.1	GCF_014900195.1	identical	4418552	4418552
SAMN12325232	1773	1773	Mycobacterium tuberculosis	Mycobacterium tuberculosis (high G+C Gram-positive bacteria)	PRJNA555636	Complete Genome	GCA_014900175.1	GCF_014900175.1	identical	4410873	4410873
SAMN12325233	1773	1773	Mycobacterium tuberculosis	Mycobacterium tuberculosis (high G+C Gram-positive bacteria)	PRJNA555636	Complete Genome	GCA_014900155.1	GCF_014900155.1	identical	4409038	4409038
SAMN12325234	1773	1773	Mycobacterium tuberculosis	Mycobacterium tuberculosis (high G+C Gram-positive bacteria)	PRJNA555636	Complete Genome	GCA_014900135.1	GCF_014900135.1	identical	4438223	4438223
SAMN12325235	1773	1773	Mycobacterium tuberculosis	Mycobacterium tuberculosis (high G+C Gram-positive bacteria)	PRJNA555636	Complete Genome	GCA_014900115.1	GCF_014900115.1	identical	4404274	4404274
SAMN12325236	1773	1773	Mycobacterium tuberculosis	Mycobacterium tuberculosis (high G+C Gram-positive bacteria)	PRJNA555636	Complete Genome	GCA_014900095.1	GCF_014900095.1	identical	4425172	4425172
SAMN12325237	1773	1773	Mycobacterium tuberculosis	Mycobacterium tuberculosis (high G+C Gram-positive bacteria)	PRJNA555636	Complete Genome	GCA_014900075.1	GCF_014900075.1	identical	4417769	4417769
SAMN12325238	1773	1773	Mycobacterium tuberculosis	Mycobacterium tuberculosis (high G+C Gram-positive bacteria)	PRJNA555636	Complete Genome	GCA_014900055.1	GCF_014900055.1	identical	4376753	4376753
SAMN12325239	1773	1773	Mycobacterium tuberculosis	Mycobacterium tuberculosis (high G+C Gram-positive bacteria)	PRJNA555636	Complete Genome	GCA_014900005.1	GCF_014900005.1	identical	4433503	4433503
SAMN12325240	1773	1773	Mycobacterium tuberculosis	Mycobacterium tuberculosis (high G+C Gram-positive bacteria)	PRJNA555636	Complete Genome	GCA_014899985.1	GCF_014899985.1	identical	4450340	4450340
SAMN12325241	1773	1773	Mycobacterium tuberculosis	Mycobacterium tuberculosis (high G+C Gram-positive bacteria)	PRJNA555636	Complete Genome	GCA_014899965.1	GCF_014899965.1	identical	4447644	4447644
SAMN12325242	1773	1773	Mycobacterium tuberculosis	Mycobacterium tuberculosis (high G+C Gram-positive bacteria)	PRJNA555636	Complete Genome	GCA_014899945.1	GCF_014899945.1	identical	4400007	4400007
SAMN12325243	1773	1773	Mycobacterium tuberculosis	Mycobacterium tuberculosis (high G+C Gram-positive bacteria)	PRJNA555636	Complete Genome	GCA_014899925.1	GCF_014899925.1	identical	4401614	4401614
SAMN12325244	1773	1773	Mycobacterium tuberculosis	Mycobacterium tuberculosis (high G+C Gram-positive bacteria)	PRJNA555636	Complete Genome	GCA_014899905.1	GCF_014899905.1	identical	4400017	4400017
SAMN12325245	1773	1773	Mycobacterium tuberculosis	Mycobacterium tuberculosis (high G+C Gram-positive bacteria)	PRJNA555636	Complete Genome	GCA_014899885.1	GCF_014899885.1	identical	4399945	4399945
SAMN12325247	1773	1773	Mycobacterium tuberculosis	Mycobacterium tuberculosis (high G+C Gram-positive bacteria)	PRJNA555636	Complete Genome	GCA_014899865.1	GCF_014899865.1	identical	4399842	4399842
SAMN12325248	1773	1773	Mycobacterium tuberculosis	Mycobacterium tuberculosis (high G+C Gram-positive bacteria)	PRJNA555636	Complete Genome	GCA_014899845.1	GCF_014899845.1	identical	4414542	4414542
SAMN12325249	1773	1773	Mycobacterium tuberculosis	Mycobacterium tuberculosis (high G+C Gram-positive bacteria)	PRJNA555636	Complete Genome	GCA_014899825.1	GCF_014899825.1	identical	4401396	4401396
SAMN12325250	1773	1773	Mycobacterium tuberculosis	Mycobacterium tuberculosis (high G+C Gram-positive bacteria)	PRJNA555636	Complete Genome	GCA_014899805.1	GCF_014899805.1	identical	4428457	4428457
SAMN12325251	1773	1773	Mycobacterium tuberculosis	Mycobacterium tuberculosis (high G+C Gram-positive bacteria)	PRJNA555636	Complete Genome	GCA_014899785.1	GCF_014899785.1	identical	4408117	4408117
SAMN12325252	1773	1773	Mycobacterium tuberculosis	Mycobacterium tuberculosis (high G+C Gram-positive bacteria)	PRJNA555636	Complete Genome	GCA_014899765.1	GCF_014899765.1	identical	4424310	4424310
SAMN12325253	1773	1773	Mycobacterium tuberculosis	Mycobacterium tuberculosis (high G+C Gram-positive bacteria)	PRJNA555636	Complete Genome	GCA_014899745.1	GCF_014899745.1	identical	4416761	4416761
SAMN12325254	1773	1773	Mycobacterium tuberculosis	Mycobacterium tuberculosis (high G+C Gram-positive bacteria)	PRJNA555636	Complete Genome	GCA_014899725.1	GCF_014899725.1	identical	4408176	4408176
SAMN12325255	1773	1773	Mycobacterium tuberculosis	Mycobacterium tuberculosis (high G+C Gram-positive bacteria)	PRJNA555636	Complete Genome	GCA_014899705.1	GCF_014899705.1	identical	4438102	4438102
SAMN12325256	1773	1773	Mycobacterium tuberculosis	Mycobacterium tuberculosis (high G+C Gram-positive bacteria)	PRJNA555636	Complete Genome	GCA_014899685.1	GCF_014899685.1	identical	4407077	4407077
SAMN12325257	1773	1773	Mycobacterium tuberculosis	Mycobacterium tuberculosis (high G+C Gram-positive bacteria)	PRJNA555636	Complete Genome	GCA_014899665.1	GCF_014899665.1	identical	4413498	4413498
SAMN12325258	1773	1773	Mycobacterium tuberculosis	Mycobacterium tuberculosis (high G+C Gram-positive bacteria)	PRJNA555636	Complete Genome	GCA_014899645.1	GCF_014899645.1	identical	4408888	4408888
SAMN12325259	1773	1773	Mycobacterium tuberculosis	Mycobacterium tuberculosis (high G+C Gram-positive bacteria)	PRJNA555636	Complete Genome	GCA_014899625.1	GCF_014899625.1	identical	4391433	4391433
SAMN12325260	1773	1773	Mycobacterium tuberculosis	Mycobacterium tuberculosis (high G+C Gram-positive bacteria)	PRJNA555636	Complete Genome	GCA_014899605.1	GCF_014899605.1	identical	4368671	4368671
SAMN12325261	1773	1773	Mycobacterium tuberculosis	Mycobacterium tuberculosis (high G+C Gram-positive bacteria)	PRJNA555636	Complete Genome	GCA_014899585.1	GCF_014899585.1	identical	4397139	4397139
SAMN12325262	1773	1773	Mycobacterium tuberculosis	Mycobacterium tuberculosis (high G+C Gram-positive bacteria)	PRJNA555636	Complete Genome	GCA_014899565.1	GCF_014899565.1	identical	4402162	4402162
SAMN12325263	1773	1773	Mycobacterium tuberculosis	Mycobacterium tuberculosis (high G+C Gram-positive bacteria)	PRJNA555636	Complete Genome	GCA_014899545.1	GCF_014899545.1	identical	4402473	4402473
SAMN12325264	1773	1773	Mycobacterium tuberculosis	Mycobacterium tuberculosis (high G+C Gram-positive bacteria)	PRJNA555636	Complete Genome	GCA_014899525.1	GCF_014899525.1	identical	4406516	4406516
SAMN12325265	1773	1773	Mycobacterium tuberculosis	Mycobacterium tuberculosis (high G+C Gram-positive bacteria)	PRJNA555636	Complete Genome	GCA_014899505.1	GCF_014899505.1	identical	4410029	4410029
SAMN12325266	1773	1773	Mycobacterium tuberculosis	Mycobacterium tuberculosis (high G+C Gram-positive bacteria)	PRJNA555636	Complete Genome	GCA_014899485.1	GCF_014899485.1	identical	4410647	4410647
SAMN12325267	1773	1773	Mycobacterium tuberculosis	Mycobacterium tuberculosis (high G+C Gram-positive bacteria)	PRJNA555636	Complete Genome	GCA_014899465.1	GCF_014899465.1	identical	4433058	4433058
SAMN12325268	1773	1773	Mycobacterium tuberculosis	Mycobacterium tuberculosis (high G+C Gram-positive bacteria)	PRJNA555636	Complete Genome	GCA_014899445.1	GCF_014899445.1	identical	4427826	4427826
SAMN12325269	1773	1773	Mycobacterium tuberculosis	Mycobacterium tuberculosis (high G+C Gram-positive bacteria)	PRJNA555636	Complete Genome	GCA_014899425.1	GCF_014899425.1	identical	4406587	4406587
SAMN12325270	1773	1773	Mycobacterium tuberculosis	Mycobacterium tuberculosis (high G+C Gram-positive bacteria)	PRJNA555636	Complete Genome	GCA_014899405.1	GCF_014899405.1	identical	4410956	4410956
SAMN12325271	1773	1773	Mycobacterium tuberculosis	Mycobacterium tuberculosis (high G+C Gram-positive bacteria)	PRJNA555636	Complete Genome	GCA_014899385.1	GCF_014899385.1	identical	4397372	4397372
SAMN12325272	1773	1773	Mycobacterium tuberculosis	Mycobacterium tuberculosis (high G+C Gram-positive bacteria)	PRJNA555636	Complete Genome	GCA_014899365.1	GCF_014899365.1	identical	4426614	4426614
SAMN12325273	1773	1773	Mycobacterium tuberculosis	Mycobacterium tuberculosis (high G+C Gram-positive bacteria)	PRJNA555636	Complete Genome	GCA_014899345.1	GCF_014899345.1	identical	4408229	4408229
SAMN12325274	1773	1773	Mycobacterium tuberculosis	Mycobacterium tuberculosis (high G+C Gram-positive bacteria)	PRJNA555636	Complete Genome	GCA_014899325.1	GCF_014899325.1	identical	4407803	4407803
SAMN12325275	1773	1773	Mycobacterium tuberculosis	Mycobacterium tuberculosis (high G+C Gram-positive bacteria)	PRJNA555636	Complete Genome	GCA_014899305.1	GCF_014899305.1	identical	4431110	4431110
SAMN12325277	1773	1773	Mycobacterium tuberculosis	Mycobacterium tuberculosis (high G+C Gram-positive bacteria)	PRJNA555636	Complete Genome	GCA_014899285.1	GCF_014899285.1	identical	4420316	4420316
SAMN12325276	1773	1773	Mycobacterium tuberculosis	Mycobacterium tuberculosis (high G+C Gram-positive bacteria)	PRJNA555636	Complete Genome	GCA_014899265.1	GCF_014899265.1	identical	4412837	4412837
SAMN12325278	1773	1773	Mycobacterium tuberculosis	Mycobacterium tuberculosis (high G+C Gram-positive bacteria)	PRJNA555636	Complete Genome	GCA_014899245.1	GCF_014899245.1	identical	4420315	4420315
SAMN12325279	1773	1773	Mycobacterium tuberculosis	Mycobacterium tuberculosis (high G+C Gram-positive bacteria)	PRJNA555636	Complete Genome	GCA_014899225.1	GCF_014899225.1	identical	4415138	4415138
SAMN12325280	1773	1773	Mycobacterium tuberculosis	Mycobacterium tuberculosis (high G+C Gram-positive bacteria)	PRJNA555636	Complete Genome	GCA_014899205.1	GCF_014899205.1	identical	4405198	4405198
SAMN12325208	1773	1773	Mycobacterium tuberculosis	Mycobacterium tuberculosis (high G+C Gram-positive bacteria)	PRJNA555636	Complete Genome	GCA_014884665.1	GCF_014884665.1	identical	4416715	4416715
SAMN12325211	1773	1773	Mycobacterium tuberculosis	Mycobacterium tuberculosis (high G+C Gram-positive bacteria)	PRJNA555636	Complete Genome	GCA_014884645.1	GCF_014884645.1	identical	4421012	4421012
SAMN12325246	1773	1773	Mycobacterium tuberculosis	Mycobacterium tuberculosis (high G+C Gram-positive bacteria)	PRJNA555636	Complete Genome	GCA_014884625.1	GCF_014884625.1	identical	4400017	4400017
SAMN15850497	1773	33894	Mycobacterium tuberculosis	Mycobacterium tuberculosis variant africanum (high G+C Gram-positive bacteria)	PRJNA655747	Scaffold	GCA_014489295.1	GCF_014489295.1	identical	81340	114351
SAMN15832760	1773	33894	Mycobacterium tuberculosis	Mycobacterium tuberculosis variant africanum (high G+C Gram-positive bacteria)	PRJNA655747	Scaffold	GCA_014489235.1	GCF_014489235.1	identical	68069	77061
SAMN15753983	1773	115862	Mycobacterium tuberculosis	Mycobacterium tuberculosis variant caprae (high G+C Gram-positive bacteria)	PRJNA655747	Scaffold	GCA_014489215.1	GCF_014489215.1	identical	101897	144386
SAMN14969386	1773	1773	Mycobacterium tuberculosis	Mycobacterium tuberculosis (high G+C Gram-positive bacteria)	PRJNA633745	Chromosome	GCA_014217195.1	GCF_014217195.1	identical	4411430	4411530
SAMN14969387	1773	1773	Mycobacterium tuberculosis	Mycobacterium tuberculosis (high G+C Gram-positive bacteria)	PRJNA633745	Chromosome	GCA_014217175.1	GCF_014217175.1	identical	4411208	4411308
SAMEA6617082	1773	1765	Mycobacterium tuberculosis	Mycobacterium tuberculosis variant bovis (high G+C Gram-positive bacteria)	PRJEB37177	Contig	GCA_903992755.1	GCF_903992755.1	identical	64723	64723
SAMEA6617084	1773	1765	Mycobacterium tuberculosis	Mycobacterium tuberculosis variant bovis (high G+C Gram-positive bacteria)	PRJEB37177	Contig	GCA_903992735.1	GCF_903992735.1	identical	41408	41408
SAMEA6617081	1773	1765	Mycobacterium tuberculosis	Mycobacterium tuberculosis variant bovis (high G+C Gram-positive bacteria)	PRJEB37177	Contig	GCA_903992695.1	GCF_903992695.1	identical	78485	78485
SAMEA6617085	1773	1765	Mycobacterium tuberculosis	Mycobacterium tuberculosis variant bovis (high G+C Gram-positive bacteria)	PRJEB37177	Contig	GCA_903992675.1	GCF_903992675.1	identical	74268	74268
SAMEA6617090	1773	1765	Mycobacterium tuberculosis	Mycobacterium tuberculosis variant bovis (high G+C Gram-positive bacteria)	PRJEB37177	Contig	GCA_903992775.1	GCF_903992775.1	identical	50923	50923
SAMEA6617088	1773	1765	Mycobacterium tuberculosis	Mycobacterium tuberculosis variant bovis (high G+C Gram-positive bacteria)	PRJEB37177	Contig	GCA_903992785.1	GCF_903992785.1	identical	38725	38725
SAMEA6617086	1773	1765	Mycobacterium tuberculosis	Mycobacterium tuberculosis variant bovis (high G+C Gram-positive bacteria)	PRJEB37177	Contig	GCA_903992725.1	GCF_903992725.1	identical	68186	68186
SAMEA6617083	1773	1765	Mycobacterium tuberculosis	Mycobacterium tuberculosis variant bovis (high G+C Gram-positive bacteria)	PRJEB37177	Contig	GCA_903992745.1	GCF_903992745.1	identical	59551	59551
SAMEA6617092	1773	1765	Mycobacterium tuberculosis	Mycobacterium tuberculosis variant bovis (high G+C Gram-positive bacteria)	PRJEB37177	Contig	GCA_903992715.1	GCF_903992715.1	identical	67907	67907
SAMEA6617089	1773	1765	Mycobacterium tuberculosis	Mycobacterium tuberculosis variant bovis (high G+C Gram-positive bacteria)	PRJEB37177	Contig	GCA_903992685.1	GCF_903992685.1	identical	55944	55944
SAMEA6617080	1773	1765	Mycobacterium tuberculosis	Mycobacterium tuberculosis variant bovis (high G+C Gram-positive bacteria)	PRJEB37177	Contig	GCA_903992665.1	GCF_903992665.1	identical	86164	86164
SAMN07709478	1773	1765	Mycobacterium tuberculosis	Mycobacterium tuberculosis variant bovis (high G+C Gram-positive bacteria)	PRJNA412319	Chromosome	GCA_002504245.2	GCF_002504245.2	identical	84851	4350102
SAMEA20450668	1773	233413	Mycobacterium tuberculosis	Mycobacterium tuberculosis variant bovis AF2122/97 (high G+C Gram-positive bacteria)	PRJNA89	Complete Genome	GCA_000195835.3	GCF_000195835.3	identical	4349904	4349904
SAMN11056471	1773	1773	Mycobacterium tuberculosis	Mycobacterium tuberculosis (high G+C Gram-positive bacteria)	PRJNA231221	Complete Genome	GCA_013267655.1	GCF_013267655.1	identical	4414577	4414577
SAMN11056472	1773	1773	Mycobacterium tuberculosis	Mycobacterium tuberculosis (high G+C Gram-positive bacteria)	PRJNA231221	Complete Genome	GCA_013267635.1	GCF_013267635.1	identical	4417931	4417931
SAMN14598146	1773	1773	Mycobacterium tuberculosis	Mycobacterium tuberculosis (high G+C Gram-positive bacteria)	PRJNA625312	Complete Genome	GCA_013010385.1	GCF_013010385.1	identical	4394156	4394156
SAMN10386492	1773	1773	Mycobacterium tuberculosis	Mycobacterium tuberculosis (high G+C Gram-positive bacteria)	PRJNA503963	Contig	GCA_012932075.1	GCF_012932075.1	identical	87874	87874
SAMN10386496	1773	1773	Mycobacterium tuberculosis	Mycobacterium tuberculosis (high G+C Gram-positive bacteria)	PRJNA503963	Contig	GCA_012932055.1	GCF_012932055.1	identical	43516	43516
SAMN10386498	1773	1773	Mycobacterium tuberculosis	Mycobacterium tuberculosis (high G+C Gram-positive bacteria)	PRJNA503963	Contig	GCA_012932035.1	GCF_012932035.1	identical	35572	35572
SAMN10386494	1773	1773	Mycobacterium tuberculosis	Mycobacterium tuberculosis (high G+C Gram-positive bacteria)	PRJNA503963	Contig	GCA_012931905.1	GCF_012931905.1	identical	51640	51640
SAMN10386497	1773	1773	Mycobacterium tuberculosis	Mycobacterium tuberculosis (high G+C Gram-positive bacteria)	PRJNA503963	Contig	GCA_012931915.1	GCF_012931915.1	identical	18600	18600
SAMN10386493	1773	1773	Mycobacterium tuberculosis	Mycobacterium tuberculosis (high G+C Gram-positive bacteria)	PRJNA503963	Contig	GCA_012931875.1	GCF_012931875.1	identical	50055	50055
SAMN10386495	1773	1773	Mycobacterium tuberculosis	Mycobacterium tuberculosis (high G+C Gram-positive bacteria)	PRJNA503963	Contig	GCA_012931865.1	GCF_012931865.1	identical	37986	37986
SAMN13736268	1773	1773	Mycobacterium tuberculosis	Mycobacterium tuberculosis (high G+C Gram-positive bacteria)	PRJNA598991	Complete Genome	GCA_012923765.1	GCF_012923765.1	identical	4379910	4379910
SAMN14299287	1773	1773	Mycobacterium tuberculosis	Mycobacterium tuberculosis (high G+C Gram-positive bacteria)	PRJNA596845	Contig	GCA_012524255.1	GCF_012524255.1	identical	58523	58523
SAMN14299286	1773	1773	Mycobacterium tuberculosis	Mycobacterium tuberculosis (high G+C Gram-positive bacteria)	PRJNA596845	Contig	GCA_012524155.1	GCF_012524155.1	identical	48761	48761
SAMN12537184	1773	1773	Mycobacterium tuberculosis	Mycobacterium tuberculosis (high G+C Gram-positive bacteria)	PRJNA559369	Contig	GCA_012163315.1	GCF_012163315.1	identical	64842	64842
SAMN12537186	1773	1773	Mycobacterium tuberculosis	Mycobacterium tuberculosis (high G+C Gram-positive bacteria)	PRJNA559369	Contig	GCA_012163275.1	GCF_012163275.1	identical	105204	105204
SAMN12537187	1773	1773	Mycobacterium tuberculosis	Mycobacterium tuberculosis (high G+C Gram-positive bacteria)	PRJNA559369	Contig	GCA_012163255.1	GCF_012163255.1	identical	45562	45562
SAMN12537185	1773	1773	Mycobacterium tuberculosis	Mycobacterium tuberculosis (high G+C Gram-positive bacteria)	PRJNA559369	Contig	GCA_012163265.1	GCF_012163265.1	identical	56751	56751
SAMN12537188	1773	1773	Mycobacterium tuberculosis	Mycobacterium tuberculosis (high G+C Gram-positive bacteria)	PRJNA559369	Contig	GCA_012163215.1	GCF_012163215.1	identical	64269	64269
SAMN14053477	1773	1773	Mycobacterium tuberculosis	Mycobacterium tuberculosis (high G+C Gram-positive bacteria)	PRJNA557083	Contig	GCA_012029495.1	GCF_012029495.1	identical	129961	129961
SAMN14053478	1773	1773	Mycobacterium tuberculosis	Mycobacterium tuberculosis (high G+C Gram-positive bacteria)	PRJNA557083	Contig	GCA_012029475.1	GCF_012029475.1	identical	130176	130176
SAMN10417149	1773	1773	Mycobacterium tuberculosis	Mycobacterium tuberculosis (high G+C Gram-positive bacteria)	PRJNA505382	Complete Genome	GCA_009762675.2	GCF_009762675.2	identical	4418417	4418417
SAMN05791987	1773	1765	Mycobacterium tuberculosis	Mycobacterium tuberculosis variant bovis (high G+C Gram-positive bacteria)	PRJNA343663	Contig	GCA_011392565.1	GCF_011392565.1	identical	44985	44985
SAMN05791986	1773	1765	Mycobacterium tuberculosis	Mycobacterium tuberculosis variant bovis (high G+C Gram-positive bacteria)	PRJNA343663	Contig	GCA_011392525.1	GCF_011392525.1	identical	42657	42657
SAMN05791985	1773	33892	Mycobacterium tuberculosis	Mycobacterium tuberculosis variant bovis BCG (high G+C Gram-positive bacteria)	PRJNA343663	Contig	GCA_011392515.1	GCF_011392515.1	identical	37985	37985
SAMN10417143	1773	1773	Mycobacterium tuberculosis	Mycobacterium tuberculosis (high G+C Gram-positive bacteria)	PRJNA505382	Scaffold	GCA_010367515.1	GCF_010367515.1	identical	197471	197471
SAMN11620807	1773	1773	Mycobacterium tuberculosis	Mycobacterium tuberculosis (high G+C Gram-positive bacteria)	PRJNA542360	Contig	GCA_009932575.1	GCF_009932575.1	identical	99472	99472
SAMN11620747	1773	1773	Mycobacterium tuberculosis	Mycobacterium tuberculosis (high G+C Gram-positive bacteria)	PRJNA542360	Contig	GCA_009932535.1	GCF_009932535.1	identical	125488	125488
SAMN11620808	1773	1773	Mycobacterium tuberculosis	Mycobacterium tuberculosis (high G+C Gram-positive bacteria)	PRJNA542360	Contig	GCA_009932255.1	GCF_009932255.1	identical	100855	100855
SAMN11620797	1773	1773	Mycobacterium tuberculosis	Mycobacterium tuberculosis (high G+C Gram-positive bacteria)	PRJNA542360	Contig	GCA_009932205.1	GCF_009932205.1	identical	100920	100920
SAMN11620796	1773	1773	Mycobacterium tuberculosis	Mycobacterium tuberculosis (high G+C Gram-positive bacteria)	PRJNA542360	Contig	GCA_009932195.1	GCF_009932195.1	identical	105845	105845
SAMN11620795	1773	1773	Mycobacterium tuberculosis	Mycobacterium tuberculosis (high G+C Gram-positive bacteria)	PRJNA542360	Contig	GCA_009932165.1	GCF_009932165.1	identical	115800	115800
SAMN11620770	1773	1773	Mycobacterium tuberculosis	Mycobacterium tuberculosis (high G+C Gram-positive bacteria)	PRJNA542360	Contig	GCA_009932155.1	GCF_009932155.1	identical	130298	130298
SAMN11620726	1773	1773	Mycobacterium tuberculosis	Mycobacterium tuberculosis (high G+C Gram-positive bacteria)	PRJNA542360	Contig	GCA_009932075.1	GCF_009932075.1	identical	122481	122481
SAMEA5208903	1773	1773	Mycobacterium tuberculosis	Mycobacterium tuberculosis (high G+C Gram-positive bacteria)	PRJEB30653	Scaffold	GCA_900654265.1	GCF_900654265.1	identical	15534	4417154
SAMEA5208902	1773	1773	Mycobacterium tuberculosis	Mycobacterium tuberculosis (high G+C Gram-positive bacteria)	PRJEB30653	Scaffold	GCA_900654255.1	GCF_900654255.1	identical	876435	4394834
SAMEA5208904	1773	1773	Mycobacterium tuberculosis	Mycobacterium tuberculosis (high G+C Gram-positive bacteria)	PRJEB30653	Scaffold	GCA_900654245.1	GCF_900654245.1	identical	18069	4416500
SAMN11620847	1773	1773	Mycobacterium tuberculosis	Mycobacterium tuberculosis (high G+C Gram-positive bacteria)	PRJNA542360	Contig	GCA_009866575.1	GCF_009866575.1	identical	108406	108406
SAMN11620809	1773	1773	Mycobacterium tuberculosis	Mycobacterium tuberculosis (high G+C Gram-positive bacteria)	PRJNA542360	Contig	GCA_009866565.1	GCF_009866565.1	identical	123186	123186
SAMN11620937	1773	1773	Mycobacterium tuberculosis	Mycobacterium tuberculosis (high G+C Gram-positive bacteria)	PRJNA542360	Contig	GCA_009866555.1	GCF_009866555.1	identical	106988	106988
SAMN11620810	1773	1773	Mycobacterium tuberculosis	Mycobacterium tuberculosis (high G+C Gram-positive bacteria)	PRJNA542360	Contig	GCA_009866545.1	GCF_009866545.1	identical	123186	123186
SAMN10417144	1773	1773	Mycobacterium tuberculosis	Mycobacterium tuberculosis (high G+C Gram-positive bacteria)	PRJNA505382	Chromosome	GCA_009857015.1	GCF_009857015.1	identical	230148	4413983
SAMN10417147	1773	1773	Mycobacterium tuberculosis	Mycobacterium tuberculosis (high G+C Gram-positive bacteria)	PRJNA505382	Chromosome	GCA_009834005.1	GCF_009834005.1	identical	377247	4641184
SAMN10417148	1773	1773	Mycobacterium tuberculosis	Mycobacterium tuberculosis (high G+C Gram-positive bacteria)	PRJNA505382	Chromosome	GCA_009833985.1	GCF_009833985.1	identical	2800444	4419577
SAMN13556300	1773	1773	Mycobacterium tuberculosis	Mycobacterium tuberculosis (high G+C Gram-positive bacteria)	PRJNA595470	Contig	GCA_009823635.1	GCF_009823635.1	identical	129971	129971
SAMN12785870	1773	1773	Mycobacterium tuberculosis	Mycobacterium tuberculosis (high G+C Gram-positive bacteria)	PRJNA587526	Scaffold	GCA_009757295.1	GCF_009757295.1	identical	185371	215026
SAMN04492771	1773	1773	Mycobacterium tuberculosis	Mycobacterium tuberculosis (high G+C Gram-positive bacteria)	PRJNA312026	Complete Genome	GCA_001597645.2	GCF_001597645.2	identical	4414742	4414742
SAMN11056465	1773	1773	Mycobacterium tuberculosis	Mycobacterium tuberculosis (high G+C Gram-positive bacteria)	PRJNA231221	Complete Genome	GCA_009730235.1	GCF_009730235.1	identical	4434666	4434666
SAMN11056466	1773	1773	Mycobacterium tuberculosis	Mycobacterium tuberculosis (high G+C Gram-positive bacteria)	PRJNA231221	Complete Genome	GCA_009730215.1	GCF_009730215.1	identical	4441988	4441988
SAMEA6099651	1773	1765	Mycobacterium tuberculosis	Mycobacterium tuberculosis variant bovis (high G+C Gram-positive bacteria)	PRJEB34941	Scaffold	GCA_902509475.1	GCF_902509475.1	identical	60871	73351
SAMEA6062882	1773	1765	Mycobacterium tuberculosis	Mycobacterium tuberculosis variant bovis (high G+C Gram-positive bacteria)	PRJEB34811	Scaffold	GCA_902506725.1	GCF_902506725.1	identical	66833	74277
SAMEA6062798	1773	1765	Mycobacterium tuberculosis	Mycobacterium tuberculosis variant bovis (high G+C Gram-positive bacteria)	PRJEB34810	Scaffold	GCA_902506665.1	GCF_902506665.1	identical	55948	55975
SAMN13191639	1773	1773	Mycobacterium tuberculosis	Mycobacterium tuberculosis (high G+C Gram-positive bacteria)	PRJNA556438	Complete Genome	GCA_009664875.1	GCF_009664875.1	identical	4414769	4414769
SAMN13219581	1773	1773	Mycobacterium tuberculosis	Mycobacterium tuberculosis (high G+C Gram-positive bacteria)	PRJNA587824	Contig	GCA_009663875.1	GCF_009663875.1	identical	53230	53230
SAMN04100097	1773	1773	Mycobacterium tuberculosis	Mycobacterium tuberculosis (high G+C Gram-positive bacteria)	PRJNA296508	Contig	GCA_009389675.1	GCF_009389675.1	identical	70003	70003
SAMN12878104	1773	1773	Mycobacterium tuberculosis	Mycobacterium tuberculosis (high G+C Gram-positive bacteria)	PRJNA575111	Contig	GCA_009208475.1	GCF_009208475.1	identical	97881	97881
SAMN12877714	1773	1773	Mycobacterium tuberculosis	Mycobacterium tuberculosis (high G+C Gram-positive bacteria)	PRJNA575111	Contig	GCA_009208405.1	GCF_009208405.1	identical	130711	130711
SAMN12878105	1773	1773	Mycobacterium tuberculosis	Mycobacterium tuberculosis (high G+C Gram-positive bacteria)	PRJNA575111	Contig	GCA_009208365.1	GCF_009208365.1	identical	157344	157344
SAMN12878111	1773	1773	Mycobacterium tuberculosis	Mycobacterium tuberculosis (high G+C Gram-positive bacteria)	PRJNA575111	Contig	GCA_009208275.1	GCF_009208275.1	identical	152557	152557
SAMN12878108	1773	1773	Mycobacterium tuberculosis	Mycobacterium tuberculosis (high G+C Gram-positive bacteria)	PRJNA575111	Contig	GCA_009208355.1	GCF_009208355.1	identical	132327	132327
SAMN12878107	1773	1773	Mycobacterium tuberculosis	Mycobacterium tuberculosis (high G+C Gram-positive bacteria)	PRJNA575111	Contig	GCA_009208335.1	GCF_009208335.1	identical	160849	160849
SAMN12878103	1773	1773	Mycobacterium tuberculosis	Mycobacterium tuberculosis (high G+C Gram-positive bacteria)	PRJNA575111	Contig	GCA_009208295.1	GCF_009208295.1	identical	160970	160970
SAMN12878106	1773	1773	Mycobacterium tuberculosis	Mycobacterium tuberculosis (high G+C Gram-positive bacteria)	PRJNA575111	Contig	GCA_009208285.1	GCF_009208285.1	identical	161696	161696
SAMEA55158418	1773	1773	Mycobacterium tuberculosis	Mycobacterium tuberculosis (high G+C Gram-positive bacteria)	PRJEB19220	Contig	GCA_900160645.1	GCF_900160645.1	identical	129993	129993
SAMN12911364	1773	1773	Mycobacterium tuberculosis	Mycobacterium tuberculosis (high G+C Gram-positive bacteria)	PRJNA575111	Contig	GCA_009025655.1	GCF_009025655.1	identical	193257	193257
SAMN12429797	1773	1773	Mycobacterium tuberculosis	Mycobacterium tuberculosis (high G+C Gram-positive bacteria)	PRJNA555582	Contig	GCA_008762315.1	GCF_008762315.1	identical	40488	40488
SAMN12429790	1773	1773	Mycobacterium tuberculosis	Mycobacterium tuberculosis (high G+C Gram-positive bacteria)	PRJNA555582	Contig	GCA_008762495.1	GCF_008762495.1	identical	60951	60951
SAMN12429793	1773	1773	Mycobacterium tuberculosis	Mycobacterium tuberculosis (high G+C Gram-positive bacteria)	PRJNA555582	Contig	GCA_008762415.1	GCF_008762415.1	identical	60740	60740
SAMN12429791	1773	1773	Mycobacterium tuberculosis	Mycobacterium tuberculosis (high G+C Gram-positive bacteria)	PRJNA555582	Contig	GCA_008762455.1	GCF_008762455.1	identical	74869	74869
SAMN12429794	1773	1773	Mycobacterium tuberculosis	Mycobacterium tuberculosis (high G+C Gram-positive bacteria)	PRJNA555582	Contig	GCA_008762395.1	GCF_008762395.1	identical	59552	59552
SAMN12429795	1773	1773	Mycobacterium tuberculosis	Mycobacterium tuberculosis (high G+C Gram-positive bacteria)	PRJNA555582	Contig	GCA_008762375.1	GCF_008762375.1	identical	43254	43254
SAMN12429792	1773	1773	Mycobacterium tuberculosis	Mycobacterium tuberculosis (high G+C Gram-positive bacteria)	PRJNA555582	Contig	GCA_008762405.1	GCF_008762405.1	identical	66785	66785
SAMN12429798	1773	1773	Mycobacterium tuberculosis	Mycobacterium tuberculosis (high G+C Gram-positive bacteria)	PRJNA555582	Contig	GCA_008762305.1	GCF_008762305.1	identical	64602	64602
SAMN12429796	1773	1773	Mycobacterium tuberculosis	Mycobacterium tuberculosis (high G+C Gram-positive bacteria)	PRJNA555582	Contig	GCA_008762355.1	GCF_008762355.1	identical	68356	68356
SAMN12429801	1773	1773	Mycobacterium tuberculosis	Mycobacterium tuberculosis (high G+C Gram-positive bacteria)	PRJNA555582	Contig	GCA_008762275.1	GCF_008762275.1	identical	75513	75513
SAMN12429799	1773	1773	Mycobacterium tuberculosis	Mycobacterium tuberculosis (high G+C Gram-positive bacteria)	PRJNA555582	Contig	GCA_008762285.1	GCF_008762285.1	identical	63760	63760
SAMN12429800	1773	1773	Mycobacterium tuberculosis	Mycobacterium tuberculosis (high G+C Gram-positive bacteria)	PRJNA555582	Contig	GCA_008762295.1	GCF_008762295.1	identical	61929	61929
SAMN12429802	1773	1773	Mycobacterium tuberculosis	Mycobacterium tuberculosis (high G+C Gram-positive bacteria)	PRJNA555582	Contig	GCA_008762205.1	GCF_008762205.1	identical	136976	136976
SAMN12429803	1773	1773	Mycobacterium tuberculosis	Mycobacterium tuberculosis (high G+C Gram-positive bacteria)	PRJNA555582	Contig	GCA_008762195.1	GCF_008762195.1	identical	166910	166910
SAMN12429806	1773	1773	Mycobacterium tuberculosis	Mycobacterium tuberculosis (high G+C Gram-positive bacteria)	PRJNA555582	Contig	GCA_008762175.1	GCF_008762175.1	identical	163931	163931
SAMN12429804	1773	1773	Mycobacterium tuberculosis	Mycobacterium tuberculosis (high G+C Gram-positive bacteria)	PRJNA555582	Contig	GCA_008762185.1	GCF_008762185.1	identical	164580	164580
SAMN12429805	1773	1773	Mycobacterium tuberculosis	Mycobacterium tuberculosis (high G+C Gram-positive bacteria)	PRJNA555582	Contig	GCA_008762215.1	GCF_008762215.1	identical	169530	169530
SAMN12429811	1773	1773	Mycobacterium tuberculosis	Mycobacterium tuberculosis (high G+C Gram-positive bacteria)	PRJNA555582	Contig	GCA_008762085.1	GCF_008762085.1	identical	72423	72423
SAMN12429808	1773	1773	Mycobacterium tuberculosis	Mycobacterium tuberculosis (high G+C Gram-positive bacteria)	PRJNA555582	Contig	GCA_008762105.1	GCF_008762105.1	identical	154770	154770
SAMN12429809	1773	1773	Mycobacterium tuberculosis	Mycobacterium tuberculosis (high G+C Gram-positive bacteria)	PRJNA555582	Contig	GCA_008762075.1	GCF_008762075.1	identical	69065	69065
SAMN12429807	1773	1773	Mycobacterium tuberculosis	Mycobacterium tuberculosis (high G+C Gram-positive bacteria)	PRJNA555582	Contig	GCA_008762115.1	GCF_008762115.1	identical	154944	154944
SAMN12429810	1773	1773	Mycobacterium tuberculosis	Mycobacterium tuberculosis (high G+C Gram-positive bacteria)	PRJNA555582	Contig	GCA_008762095.1	GCF_008762095.1	identical	148524	148524
SAMN12429814	1773	1773	Mycobacterium tuberculosis	Mycobacterium tuberculosis (high G+C Gram-positive bacteria)	PRJNA555582	Contig	GCA_008761995.1	GCF_008761995.1	identical	69436	69436
SAMN12429816	1773	1773	Mycobacterium tuberculosis	Mycobacterium tuberculosis (high G+C Gram-positive bacteria)	PRJNA555582	Contig	GCA_008761985.1	GCF_008761985.1	identical	125744	125744
SAMN12429813	1773	1773	Mycobacterium tuberculosis	Mycobacterium tuberculosis (high G+C Gram-positive bacteria)	PRJNA555582	Contig	GCA_008762015.1	GCF_008762015.1	identical	67785	67785
SAMN12429812	1773	1773	Mycobacterium tuberculosis	Mycobacterium tuberculosis (high G+C Gram-positive bacteria)	PRJNA555582	Contig	GCA_008762005.1	GCF_008762005.1	identical	64205	64205
SAMN12429815	1773	1773	Mycobacterium tuberculosis	Mycobacterium tuberculosis (high G+C Gram-positive bacteria)	PRJNA555582	Contig	GCA_008761975.1	GCF_008761975.1	identical	68295	68295
SAMN12429819	1773	1773	Mycobacterium tuberculosis	Mycobacterium tuberculosis (high G+C Gram-positive bacteria)	PRJNA555582	Contig	GCA_008761915.1	GCF_008761915.1	identical	74532	74532
SAMN12429818	1773	1773	Mycobacterium tuberculosis	Mycobacterium tuberculosis (high G+C Gram-positive bacteria)	PRJNA555582	Contig	GCA_008761925.1	GCF_008761925.1	identical	132185	132185
SAMN12429817	1773	1773	Mycobacterium tuberculosis	Mycobacterium tuberculosis (high G+C Gram-positive bacteria)	PRJNA555582	Contig	GCA_008761935.1	GCF_008761935.1	identical	108685	108685
SAMN12429822	1773	1773	Mycobacterium tuberculosis	Mycobacterium tuberculosis (high G+C Gram-positive bacteria)	PRJNA555582	Scaffold	GCA_008761845.1	GCF_008761845.1	identical	70644	70644
SAMN12429820	1773	1773	Mycobacterium tuberculosis	Mycobacterium tuberculosis (high G+C Gram-positive bacteria)	PRJNA555582	Scaffold	GCA_008761865.1	GCF_008761865.1	identical	68189	72605
SAMN12429823	1773	1773	Mycobacterium tuberculosis	Mycobacterium tuberculosis (high G+C Gram-positive bacteria)	PRJNA555582	Contig	GCA_008761825.1	GCF_008761825.1	identical	66205	66205
SAMN12429821	1773	1773	Mycobacterium tuberculosis	Mycobacterium tuberculosis (high G+C Gram-positive bacteria)	PRJNA555582	Scaffold	GCA_008761855.1	GCF_008761855.1	identical	64305	64305
SAMN12429824	1773	1773	Mycobacterium tuberculosis	Mycobacterium tuberculosis (high G+C Gram-positive bacteria)	PRJNA555582	Scaffold	GCA_008761795.1	GCF_008761795.1	identical	70009	70009
SAMN12429827	1773	1773	Mycobacterium tuberculosis	Mycobacterium tuberculosis (high G+C Gram-positive bacteria)	PRJNA555582	Contig	GCA_008761745.1	GCF_008761745.1	identical	68662	68662
SAMN12429826	1773	1773	Mycobacterium tuberculosis	Mycobacterium tuberculosis (high G+C Gram-positive bacteria)	PRJNA555582	Scaffold	GCA_008761715.1	GCF_008761715.1	identical	68862	68862
SAMN12429828	1773	1773	Mycobacterium tuberculosis	Mycobacterium tuberculosis (high G+C Gram-positive bacteria)	PRJNA555582	Contig	GCA_008761735.1	GCF_008761735.1	identical	82482	82482
SAMN12429825	1773	1773	Mycobacterium tuberculosis	Mycobacterium tuberculosis (high G+C Gram-positive bacteria)	PRJNA555582	Scaffold	GCA_008761755.1	GCF_008761755.1	identical	64265	64265
SAMN12429829	1773	1773	Mycobacterium tuberculosis	Mycobacterium tuberculosis (high G+C Gram-positive bacteria)	PRJNA555582	Contig	GCA_008761725.1	GCF_008761725.1	identical	64693	64693
SAMN12816907	1773	1773	Mycobacterium tuberculosis	Mycobacterium tuberculosis (high G+C Gram-positive bacteria)	PRJNA573545	Complete Genome	GCA_008761675.1	GCF_008761675.1	identical	4416671	4416671
SAMN12726462	1773	1773	Mycobacterium tuberculosis	Mycobacterium tuberculosis (high G+C Gram-positive bacteria)	PRJNA503963	Contig	GCA_008423605.1	GCF_008423605.1	identical	23343	23343
SAMN09811670	1773	1773	Mycobacterium tuberculosis	Mycobacterium tuberculosis (high G+C Gram-positive bacteria)	PRJNA482894	Contig	GCA_008042425.1	GCF_008042425.1	identical	1401756	1401756
SAMN09811671	1773	1773	Mycobacterium tuberculosis	Mycobacterium tuberculosis (high G+C Gram-positive bacteria)	PRJNA482894	Contig	GCA_008042395.1	GCF_008042395.1	identical	3271403	3271403
SAMN11954087	1773	1765	Mycobacterium tuberculosis	Mycobacterium tuberculosis variant bovis (high G+C Gram-positive bacteria)	PRJNA546139	Chromosome	GCA_008033095.1	GCF_008033095.1	identical	403764	4349904
SAMN10593042	1773	1773	Mycobacterium tuberculosis	Mycobacterium tuberculosis (high G+C Gram-positive bacteria)	PRJNA509547	Scaffold	GCA_008014545.1	GCF_008014545.1	identical	96438	122382
SAMN10593109	1773	1773	Mycobacterium tuberculosis	Mycobacterium tuberculosis (high G+C Gram-positive bacteria)	PRJNA509547	Scaffold	GCA_008014575.1	GCF_008014575.1	identical	98792	122382
SAMN10593327	1773	1773	Mycobacterium tuberculosis	Mycobacterium tuberculosis (high G+C Gram-positive bacteria)	PRJNA509547	Scaffold	GCA_008014605.1	GCF_008014605.1	identical	92169	114608
SAMN10592494	1773	1773	Mycobacterium tuberculosis	Mycobacterium tuberculosis (high G+C Gram-positive bacteria)	PRJNA509547	Scaffold	GCA_008014515.1	GCF_008014515.1	identical	101677	125537
SAMN10593104	1773	1773	Mycobacterium tuberculosis	Mycobacterium tuberculosis (high G+C Gram-positive bacteria)	PRJNA509547	Scaffold	GCA_008014555.1	GCF_008014555.1	identical	90067	122381
SAMN10592500	1773	1773	Mycobacterium tuberculosis	Mycobacterium tuberculosis (high G+C Gram-positive bacteria)	PRJNA509547	Scaffold	GCA_008014535.1	GCF_008014535.1	identical	106151	136445
SAMN10592348	1773	1773	Mycobacterium tuberculosis	Mycobacterium tuberculosis (high G+C Gram-positive bacteria)	PRJNA509547	Scaffold	GCA_008014485.1	GCF_008014485.1	identical	106328	125731
SAMN10592345	1773	1773	Mycobacterium tuberculosis	Mycobacterium tuberculosis (high G+C Gram-positive bacteria)	PRJNA509547	Scaffold	GCA_008014465.1	GCF_008014465.1	identical	98912	134389
SAMN10587736	1773	1773	Mycobacterium tuberculosis	Mycobacterium tuberculosis (high G+C Gram-positive bacteria)	PRJNA509547	Scaffold	GCA_008014355.1	GCF_008014355.1	identical	92545	112453
SAMN10589489	1773	1773	Mycobacterium tuberculosis	Mycobacterium tuberculosis (high G+C Gram-positive bacteria)	PRJNA509547	Scaffold	GCA_008014405.1	GCF_008014405.1	identical	98792	134389
SAMN10592335	1773	1773	Mycobacterium tuberculosis	Mycobacterium tuberculosis (high G+C Gram-positive bacteria)	PRJNA509547	Scaffold	GCA_008014435.1	GCF_008014435.1	identical	106328	134383
SAMN10592336	1773	1773	Mycobacterium tuberculosis	Mycobacterium tuberculosis (high G+C Gram-positive bacteria)	PRJNA509547	Scaffold	GCA_008014445.1	GCF_008014445.1	identical	93945	122521
SAMN10588750	1773	1773	Mycobacterium tuberculosis	Mycobacterium tuberculosis (high G+C Gram-positive bacteria)	PRJNA509547	Scaffold	GCA_008014385.1	GCF_008014385.1	identical	96437	122382
SAMN10601611	1773	1773	Mycobacterium tuberculosis	Mycobacterium tuberculosis (high G+C Gram-positive bacteria)	PRJNA509547	Scaffold	GCA_008014335.1	GCF_008014335.1	identical	106677	125731
SAMN10587724	1773	1773	Mycobacterium tuberculosis	Mycobacterium tuberculosis (high G+C Gram-positive bacteria)	PRJNA509547	Scaffold	GCA_008014305.1	GCF_008014305.1	identical	97148	122382
SAMEA5851863	1773	1773	Mycobacterium tuberculosis	Mycobacterium tuberculosis (high G+C Gram-positive bacteria)	PRJEB33885	Contig	GCA_902386275.1	GCF_902386275.1	identical	538575	538575
SAMN12358396	1773	1773	Mycobacterium tuberculosis	Mycobacterium tuberculosis (high G+C Gram-positive bacteria)	PRJNA556450	Contig	GCA_007993015.1	GCF_007993015.1	identical	76949	76949
SAMN09206576	1773	1765	Mycobacterium tuberculosis	Mycobacterium tuberculosis variant bovis (high G+C Gram-positive bacteria)	PRJNA471317	Contig	GCA_007990105.1	GCF_007990105.1	identical	2859506	2859506
SAMN09206577	1773	1765	Mycobacterium tuberculosis	Mycobacterium tuberculosis variant bovis (high G+C Gram-positive bacteria)	PRJNA471317	Contig	GCA_007990075.1	GCF_007990075.1	identical	852716	852716
SAMN09206578	1773	1765	Mycobacterium tuberculosis	Mycobacterium tuberculosis variant bovis (high G+C Gram-positive bacteria)	PRJNA471317	Contig	GCA_007990055.1	GCF_007990055.1	identical	2858537	2858537
SAMN09206579	1773	1765	Mycobacterium tuberculosis	Mycobacterium tuberculosis variant bovis (high G+C Gram-positive bacteria)	PRJNA471317	Contig	GCA_007990045.1	GCF_007990045.1	identical	3176044	3176044
SAMN09206580	1773	1765	Mycobacterium tuberculosis	Mycobacterium tuberculosis variant bovis (high G+C Gram-positive bacteria)	PRJNA471317	Contig	GCA_007990015.1	GCF_007990015.1	identical	2858883	2858883
SAMN09206581	1773	1765	Mycobacterium tuberculosis	Mycobacterium tuberculosis variant bovis (high G+C Gram-positive bacteria)	PRJNA471317	Contig	GCA_007990005.1	GCF_007990005.1	identical	3175176	3175176
SAMN09206584	1773	1765	Mycobacterium tuberculosis	Mycobacterium tuberculosis variant bovis (high G+C Gram-positive bacteria)	PRJNA471317	Contig	GCA_007989935.1	GCF_007989935.1	identical	3667979	3667979
SAMN09206582	1773	1765	Mycobacterium tuberculosis	Mycobacterium tuberculosis variant bovis (high G+C Gram-positive bacteria)	PRJNA471317	Contig	GCA_007989925.1	GCF_007989925.1	identical	2857927	2857927
SAMN09206583	1773	1765	Mycobacterium tuberculosis	Mycobacterium tuberculosis variant bovis (high G+C Gram-positive bacteria)	PRJNA471317	Contig	GCA_007989865.1	GCF_007989865.1	identical	3667644	3667644
SAMN12388335	1773	1765	Mycobacterium tuberculosis	Mycobacterium tuberculosis variant bovis (high G+C Gram-positive bacteria)	PRJNA557052	Scaffold	GCA_007922995.1	GCF_007922995.1	identical	129499	136701
SAMN12388336	1773	1765	Mycobacterium tuberculosis	Mycobacterium tuberculosis variant bovis (high G+C Gram-positive bacteria)	PRJNA557054	Scaffold	GCA_007922985.1	GCF_007922985.1	identical	136700	141846
SAMEA5842598	1773	33892	Mycobacterium tuberculosis	Mycobacterium tuberculosis variant bovis BCG (high G+C Gram-positive bacteria)	PRJEB33814	Contig	GCA_902299125.1	GCF_902299125.1	identical	22632	22632
SAMN12358389	1773	1773	Mycobacterium tuberculosis	Mycobacterium tuberculosis (high G+C Gram-positive bacteria)	PRJNA556450	Contig	GCA_007859525.1	GCF_007859525.1	identical	61791	61791
SAMN12358391	1773	1773	Mycobacterium tuberculosis	Mycobacterium tuberculosis (high G+C Gram-positive bacteria)	PRJNA556450	Contig	GCA_007859535.1	GCF_007859535.1	identical	75381	75381
SAMN12358395	1773	1773	Mycobacterium tuberculosis	Mycobacterium tuberculosis (high G+C Gram-positive bacteria)	PRJNA556450	Contig	GCA_007859485.1	GCF_007859485.1	identical	64061	64061
SAMN12358390	1773	1773	Mycobacterium tuberculosis	Mycobacterium tuberculosis (high G+C Gram-positive bacteria)	PRJNA556450	Contig	GCA_007859505.1	GCF_007859505.1	identical	63534	63534
SAMN12358393	1773	1773	Mycobacterium tuberculosis	Mycobacterium tuberculosis (high G+C Gram-positive bacteria)	PRJNA556450	Contig	GCA_007859475.1	GCF_007859475.1	identical	76515	76515
SAMN12358388	1773	1773	Mycobacterium tuberculosis	Mycobacterium tuberculosis (high G+C Gram-positive bacteria)	PRJNA556450	Contig	GCA_007859445.1	GCF_007859445.1	identical	70197	70197
SAMN12358394	1773	1773	Mycobacterium tuberculosis	Mycobacterium tuberculosis (high G+C Gram-positive bacteria)	PRJNA556450	Contig	GCA_007859415.1	GCF_007859415.1	identical	72538	72538
SAMN12358392	1773	1773	Mycobacterium tuberculosis	Mycobacterium tuberculosis (high G+C Gram-positive bacteria)	PRJNA556450	Contig	GCA_007859385.1	GCF_007859385.1	identical	69538	69538
SAMN12356117	1773	1773	Mycobacterium tuberculosis	Mycobacterium tuberculosis (high G+C Gram-positive bacteria)	PRJNA556450	Contig	GCA_007859375.1	GCF_007859375.1	identical	69175	69175
SAMN12126281	1773	1773	Mycobacterium tuberculosis	Mycobacterium tuberculosis (high G+C Gram-positive bacteria)	PRJNA550393	Complete Genome	GCA_007833935.1	GCF_007833935.1	identical	4426525	4426525
SAMN12216145	1773	1773	Mycobacterium tuberculosis	Mycobacterium tuberculosis (high G+C Gram-positive bacteria)	PRJNA552683	Contig	GCA_007004165.1	GCF_007004165.1	identical	57125	57125
SAMN11619174	1773	1773	Mycobacterium tuberculosis	Mycobacterium tuberculosis (high G+C Gram-positive bacteria)	PRJNA542351	Scaffold	GCA_006379345.1	GCF_006379345.1	identical	25665	64525
SAMN11619173	1773	1773	Mycobacterium tuberculosis	Mycobacterium tuberculosis (high G+C Gram-positive bacteria)	PRJNA542351	Scaffold	GCA_006379315.1	GCF_006379315.1	identical	18315	42986
SAMN11619175	1773	1773	Mycobacterium tuberculosis	Mycobacterium tuberculosis (high G+C Gram-positive bacteria)	PRJNA542351	Scaffold	GCA_006379265.1	GCF_006379265.1	identical	22870	73646
SAMN11619179	1773	1773	Mycobacterium tuberculosis	Mycobacterium tuberculosis (high G+C Gram-positive bacteria)	PRJNA542351	Scaffold	GCA_006379245.1	GCF_006379245.1	identical	23559	65873
SAMN11619167	1773	1773	Mycobacterium tuberculosis	Mycobacterium tuberculosis (high G+C Gram-positive bacteria)	PRJNA542351	Scaffold	GCA_006379235.1	GCF_006379235.1	identical	22866	68530
SAMN11619176	1773	1773	Mycobacterium tuberculosis	Mycobacterium tuberculosis (high G+C Gram-positive bacteria)	PRJNA542351	Scaffold	GCA_006379215.1	GCF_006379215.1	identical	16145	79261
SAMN11619168	1773	1773	Mycobacterium tuberculosis	Mycobacterium tuberculosis (high G+C Gram-positive bacteria)	PRJNA542351	Scaffold	GCA_006379225.1	GCF_006379225.1	identical	22980	60231
SAMN11619169	1773	1773	Mycobacterium tuberculosis	Mycobacterium tuberculosis (high G+C Gram-positive bacteria)	PRJNA542351	Scaffold	GCA_006379175.1	GCF_006379175.1	identical	19539	71491
SAMN11619170	1773	1773	Mycobacterium tuberculosis	Mycobacterium tuberculosis (high G+C Gram-positive bacteria)	PRJNA542351	Scaffold	GCA_006379165.1	GCF_006379165.1	identical	18342	72657
SAMN11619171	1773	1773	Mycobacterium tuberculosis	Mycobacterium tuberculosis (high G+C Gram-positive bacteria)	PRJNA542351	Scaffold	GCA_006379145.1	GCF_006379145.1	identical	19804	72767
SAMN11619172	1773	1773	Mycobacterium tuberculosis	Mycobacterium tuberculosis (high G+C Gram-positive bacteria)	PRJNA542351	Scaffold	GCA_006379125.1	GCF_006379125.1	identical	17044	70168
SAMN11619178	1773	1773	Mycobacterium tuberculosis	Mycobacterium tuberculosis (high G+C Gram-positive bacteria)	PRJNA542351	Scaffold	GCA_006379075.1	GCF_006379075.1	identical	12632	18772
SAMN11619177	1773	1773	Mycobacterium tuberculosis	Mycobacterium tuberculosis (high G+C Gram-positive bacteria)	PRJNA542351	Scaffold	GCA_006379095.1	GCF_006379095.1	identical	21087	72713
SAMN11619180	1773	1773	Mycobacterium tuberculosis	Mycobacterium tuberculosis (high G+C Gram-positive bacteria)	PRJNA542351	Scaffold	GCA_006379085.1	GCF_006379085.1	identical	20324	79033
SAMN11619181	1773	1773	Mycobacterium tuberculosis	Mycobacterium tuberculosis (high G+C Gram-positive bacteria)	PRJNA542351	Scaffold	GCA_006379045.1	GCF_006379045.1	identical	16773	27899
SAMEA5412976	1773	1773	Mycobacterium tuberculosis	Mycobacterium tuberculosis (high G+C Gram-positive bacteria)	PRJEB31649	Scaffold	GCA_900709245.2	GCF_900709245.2	identical	79331	80638
SAMEA5412973	1773	1773	Mycobacterium tuberculosis	Mycobacterium tuberculosis (high G+C Gram-positive bacteria)	PRJEB31649	Scaffold	GCA_900709235.2	GCF_900709235.2	identical	79331	80638
SAMEA104027311	1773	1773	Mycobacterium tuberculosis	Mycobacterium tuberculosis (high G+C Gram-positive bacteria)	PRJEB20214	Complete Genome	GCA_900520315.1	GCF_900520315.1	identical	4409544	4409544
SAMN11554257	1773	1773	Mycobacterium tuberculosis	Mycobacterium tuberculosis (high G+C Gram-positive bacteria)	PRJNA540158	Scaffold	GCA_005239035.1	GCF_005239035.1	identical	18208	53677
SAMN11554261	1773	1773	Mycobacterium tuberculosis	Mycobacterium tuberculosis (high G+C Gram-positive bacteria)	PRJNA540158	Scaffold	GCA_005239055.1	GCF_005239055.1	identical	16718	64567
SAMN11554262	1773	1773	Mycobacterium tuberculosis	Mycobacterium tuberculosis (high G+C Gram-positive bacteria)	PRJNA540158	Scaffold	GCA_005239005.1	GCF_005239005.1	identical	23179	65176
SAMN11554260	1773	1773	Mycobacterium tuberculosis	Mycobacterium tuberculosis (high G+C Gram-positive bacteria)	PRJNA540158	Scaffold	GCA_005239025.1	GCF_005239025.1	identical	16163	64436
SAMN11554259	1773	1773	Mycobacterium tuberculosis	Mycobacterium tuberculosis (high G+C Gram-positive bacteria)	PRJNA540158	Scaffold	GCA_005239015.1	GCF_005239015.1	identical	40791	82506
SAMN10219708	1773	1765	Mycobacterium tuberculosis	Mycobacterium tuberculosis variant bovis (high G+C Gram-positive bacteria)	PRJNA494982	Complete Genome	GCA_005156105.1	GCF_005156105.1	identical	4411814	4411814
SAMN10219709	1773	1765	Mycobacterium tuberculosis	Mycobacterium tuberculosis variant bovis (high G+C Gram-positive bacteria)	PRJNA494982	Complete Genome	GCA_005155785.1	GCF_005155785.1	identical	4332698	4332698
SAMN11523165	1773	1773	Mycobacterium tuberculosis	Mycobacterium tuberculosis (high G+C Gram-positive bacteria)	PRJNA540158	Scaffold	GCA_005144725.1	GCF_005144725.1	identical	25984	81287
SAMEA5207382	1773	1773	Mycobacterium tuberculosis	Mycobacterium tuberculosis (high G+C Gram-positive bacteria)	PRJEB30630	Scaffold	GCA_900650615.1	GCF_900650615.1	identical	51020	4392743
SAMN10589319	1773	1773	Mycobacterium tuberculosis	Mycobacterium tuberculosis (high G+C Gram-positive bacteria)	PRJNA509547	Contig	GCA_004785805.1	GCF_004785805.1	identical	18108	18108
SAMN10593020	1773	1773	Mycobacterium tuberculosis	Mycobacterium tuberculosis (high G+C Gram-positive bacteria)	PRJNA509547	Contig	GCA_004745885.1	GCF_004745885.1	identical	73246	73246
SAMN10601620	1773	1773	Mycobacterium tuberculosis	Mycobacterium tuberculosis (high G+C Gram-positive bacteria)	PRJNA509547	Contig	GCA_004745845.1	GCF_004745845.1	identical	92498	92498
SAMN10593121	1773	1773	Mycobacterium tuberculosis	Mycobacterium tuberculosis (high G+C Gram-positive bacteria)	PRJNA509547	Scaffold	GCA_004745605.1	GCF_004745605.1	identical	72890	72890
SAMEA5413146	1773	1773	Mycobacterium tuberculosis	Mycobacterium tuberculosis (high G+C Gram-positive bacteria)	PRJEB31649	Contig	GCA_900709225.1	GCF_900709225.1	identical	65804	65804
SAMEA5412972	1773	1773	Mycobacterium tuberculosis	Mycobacterium tuberculosis (high G+C Gram-positive bacteria)	PRJEB31649	Contig	GCA_900709215.1	GCF_900709215.1	identical	99142	99142
SAMN08205014	1773	1773	Mycobacterium tuberculosis	Mycobacterium tuberculosis (high G+C Gram-positive bacteria)	PRJNA423087	Contig	GCA_004327685.1	GCF_004327685.1	identical	3557453	3557453
SAMN08205018	1773	1773	Mycobacterium tuberculosis	Mycobacterium tuberculosis (high G+C Gram-positive bacteria)	PRJNA423087	Contig	GCA_004327665.1	GCF_004327665.1	identical	2299004	2299004
SAMN08205015	1773	1773	Mycobacterium tuberculosis	Mycobacterium tuberculosis (high G+C Gram-positive bacteria)	PRJNA423087	Scaffold	GCA_004327645.1	GCF_004327645.1	identical	462967	462967
SAMN08205019	1773	1773	Mycobacterium tuberculosis	Mycobacterium tuberculosis (high G+C Gram-positive bacteria)	PRJNA423087	Contig	GCA_004327655.1	GCF_004327655.1	identical	2300907	2300907
SAMN08205017	1773	1773	Mycobacterium tuberculosis	Mycobacterium tuberculosis (high G+C Gram-positive bacteria)	PRJNA423087	Contig	GCA_004327575.1	GCF_004327575.1	identical	335476	335476
SAMN08205020	1773	1773	Mycobacterium tuberculosis	Mycobacterium tuberculosis (high G+C Gram-positive bacteria)	PRJNA423087	Scaffold	GCA_004327585.1	GCF_004327585.1	identical	461534	461534
SAMN08205016	1773	1773	Mycobacterium tuberculosis	Mycobacterium tuberculosis (high G+C Gram-positive bacteria)	PRJNA423087	Scaffold	GCA_004327555.1	GCF_004327555.1	identical	461809	461809
SAMN08205021	1773	1773	Mycobacterium tuberculosis	Mycobacterium tuberculosis (high G+C Gram-positive bacteria)	PRJNA423087	Contig	GCA_004327545.1	GCF_004327545.1	identical	593666	593666
SAMN03291410	1773	1773	Mycobacterium tuberculosis	Mycobacterium tuberculosis (high G+C Gram-positive bacteria)	PRJNA273400	Scaffold	GCA_004143585.1	GCF_004143585.1	identical	98801	98801
SAMN10659530	1773	1773	Mycobacterium tuberculosis	Mycobacterium tuberculosis (high G+C Gram-positive bacteria)	PRJNA512047	Contig	GCA_004136455.1	GCF_004136455.1	identical	129915	129915
SAMN10659531	1773	1773	Mycobacterium tuberculosis	Mycobacterium tuberculosis (high G+C Gram-positive bacteria)	PRJNA512047	Contig	GCA_004136435.1	GCF_004136435.1	identical	125613	125613
SAMN10659534	1773	1773	Mycobacterium tuberculosis	Mycobacterium tuberculosis (high G+C Gram-positive bacteria)	PRJNA512047	Contig	GCA_004136445.1	GCF_004136445.1	identical	129915	129915
SAMN10659535	1773	1773	Mycobacterium tuberculosis	Mycobacterium tuberculosis (high G+C Gram-positive bacteria)	PRJNA512047	Contig	GCA_004135545.1	GCF_004135545.1	identical	129915	129915
SAMN10659532	1773	1773	Mycobacterium tuberculosis	Mycobacterium tuberculosis (high G+C Gram-positive bacteria)	PRJNA512047	Contig	GCA_004135535.1	GCF_004135535.1	identical	125590	125590
SAMN10659529	1773	1773	Mycobacterium tuberculosis	Mycobacterium tuberculosis (high G+C Gram-positive bacteria)	PRJNA512047	Contig	GCA_004135525.1	GCF_004135525.1	identical	129914	129914
SAMN10659528	1773	1773	Mycobacterium tuberculosis	Mycobacterium tuberculosis (high G+C Gram-positive bacteria)	PRJNA512047	Contig	GCA_004135445.1	GCF_004135445.1	identical	110988	110988
SAMN10659536	1773	1773	Mycobacterium tuberculosis	Mycobacterium tuberculosis (high G+C Gram-positive bacteria)	PRJNA512047	Contig	GCA_004135465.1	GCF_004135465.1	identical	94243	94243
SAMN10659533	1773	1773	Mycobacterium tuberculosis	Mycobacterium tuberculosis (high G+C Gram-positive bacteria)	PRJNA512047	Contig	GCA_004135435.1	GCF_004135435.1	identical	106348	106348
SAMN10659527	1773	1773	Mycobacterium tuberculosis	Mycobacterium tuberculosis (high G+C Gram-positive bacteria)	PRJNA512047	Contig	GCA_004135425.1	GCF_004135425.1	identical	129915	129915
SAMN10120075	1773	1773	Mycobacterium tuberculosis	Mycobacterium tuberculosis (high G+C Gram-positive bacteria)	PRJNA492975	Contig	GCA_004122565.1	GCF_004122565.1	identical	98656	98656
SAMN10120074	1773	1773	Mycobacterium tuberculosis	Mycobacterium tuberculosis (high G+C Gram-positive bacteria)	PRJNA492975	Contig	GCA_004122555.1	GCF_004122555.1	identical	90381	90381
SAMN10120078	1773	1773	Mycobacterium tuberculosis	Mycobacterium tuberculosis (high G+C Gram-positive bacteria)	PRJNA492975	Contig	GCA_004121595.1	GCF_004121595.1	identical	98740	98740
SAMN10120086	1773	1773	Mycobacterium tuberculosis	Mycobacterium tuberculosis (high G+C Gram-positive bacteria)	PRJNA492975	Contig	GCA_004121535.1	GCF_004121535.1	identical	97386	97386
SAMN10120089	1773	1773	Mycobacterium tuberculosis	Mycobacterium tuberculosis (high G+C Gram-positive bacteria)	PRJNA492975	Contig	GCA_004121505.1	GCF_004121505.1	identical	25670	25670
SAMN10120081	1773	1773	Mycobacterium tuberculosis	Mycobacterium tuberculosis (high G+C Gram-positive bacteria)	PRJNA492975	Contig	GCA_004121565.1	GCF_004121565.1	identical	108252	108252
SAMN10120084	1773	1773	Mycobacterium tuberculosis	Mycobacterium tuberculosis (high G+C Gram-positive bacteria)	PRJNA492975	Contig	GCA_004121545.1	GCF_004121545.1	identical	105690	105690
SAMN10120079	1773	1773	Mycobacterium tuberculosis	Mycobacterium tuberculosis (high G+C Gram-positive bacteria)	PRJNA492975	Contig	GCA_004121445.1	GCF_004121445.1	identical	85411	85411
SAMN10120076	1773	1773	Mycobacterium tuberculosis	Mycobacterium tuberculosis (high G+C Gram-positive bacteria)	PRJNA492975	Contig	GCA_004121465.1	GCF_004121465.1	identical	57187	57187
SAMN10120077	1773	1773	Mycobacterium tuberculosis	Mycobacterium tuberculosis (high G+C Gram-positive bacteria)	PRJNA492975	Contig	GCA_004121485.1	GCF_004121485.1	identical	60784	60784
SAMN10120082	1773	1773	Mycobacterium tuberculosis	Mycobacterium tuberculosis (high G+C Gram-positive bacteria)	PRJNA492975	Contig	GCA_004121405.1	GCF_004121405.1	identical	72683	72683
SAMN10120080	1773	1773	Mycobacterium tuberculosis	Mycobacterium tuberculosis (high G+C Gram-positive bacteria)	PRJNA492975	Contig	GCA_004121425.1	GCF_004121425.1	identical	114871	114871
SAMN10120085	1773	1773	Mycobacterium tuberculosis	Mycobacterium tuberculosis (high G+C Gram-positive bacteria)	PRJNA492975	Contig	GCA_004121375.1	GCF_004121375.1	identical	104750	104750
SAMN10120083	1773	1773	Mycobacterium tuberculosis	Mycobacterium tuberculosis (high G+C Gram-positive bacteria)	PRJNA492975	Contig	GCA_004121385.1	GCF_004121385.1	identical	115334	115334
SAMN10120087	1773	1773	Mycobacterium tuberculosis	Mycobacterium tuberculosis (high G+C Gram-positive bacteria)	PRJNA492975	Contig	GCA_004121335.1	GCF_004121335.1	identical	94182	94182
SAMN10120088	1773	1773	Mycobacterium tuberculosis	Mycobacterium tuberculosis (high G+C Gram-positive bacteria)	PRJNA492975	Contig	GCA_004121325.1	GCF_004121325.1	identical	105728	105728
SAMN10697643	1773	1773	Mycobacterium tuberculosis	Mycobacterium tuberculosis (high G+C Gram-positive bacteria)	PRJNA343736	Scaffold	GCA_004114155.1	GCF_004114155.1	identical	270354	270354
SAMN10697637	1773	1773	Mycobacterium tuberculosis	Mycobacterium tuberculosis (high G+C Gram-positive bacteria)	PRJNA343736	Scaffold	GCA_004114145.1	GCF_004114145.1	identical	836230	836230
SAMN10697644	1773	1773	Mycobacterium tuberculosis	Mycobacterium tuberculosis (high G+C Gram-positive bacteria)	PRJNA343736	Contig	GCA_004114135.1	GCF_004114135.1	identical	354325	354325
SAMN10697636	1773	1773	Mycobacterium tuberculosis	Mycobacterium tuberculosis (high G+C Gram-positive bacteria)	PRJNA343736	Contig	GCA_004114125.1	GCF_004114125.1	identical	683113	683113
SAMN10697649	1773	1773	Mycobacterium tuberculosis	Mycobacterium tuberculosis (high G+C Gram-positive bacteria)	PRJNA343736	Contig	GCA_004114075.1	GCF_004114075.1	identical	342610	342610
SAMN10697648	1773	1773	Mycobacterium tuberculosis	Mycobacterium tuberculosis (high G+C Gram-positive bacteria)	PRJNA343736	Scaffold	GCA_004114025.1	GCF_004114025.1	identical	155664	166986
SAMN10697646	1773	1773	Mycobacterium tuberculosis	Mycobacterium tuberculosis (high G+C Gram-positive bacteria)	PRJNA343736	Scaffold	GCA_004114045.1	GCF_004114045.1	identical	353288	353288
SAMN10697650	1773	1773	Mycobacterium tuberculosis	Mycobacterium tuberculosis (high G+C Gram-positive bacteria)	PRJNA343736	Scaffold	GCA_004114055.1	GCF_004114055.1	identical	281095	281095
SAMN10697656	1773	1773	Mycobacterium tuberculosis	Mycobacterium tuberculosis (high G+C Gram-positive bacteria)	PRJNA343736	Contig	GCA_004114035.1	GCF_004114035.1	identical	3097834	3097834
SAMN10697651	1773	1773	Mycobacterium tuberculosis	Mycobacterium tuberculosis (high G+C Gram-positive bacteria)	PRJNA343736	Contig	GCA_004113995.1	GCF_004113995.1	identical	1216532	1216532
SAMN10697654	1773	1773	Mycobacterium tuberculosis	Mycobacterium tuberculosis (high G+C Gram-positive bacteria)	PRJNA343736	Contig	GCA_004113975.1	GCF_004113975.1	identical	3106546	3106546
SAMN10697652	1773	1773	Mycobacterium tuberculosis	Mycobacterium tuberculosis (high G+C Gram-positive bacteria)	PRJNA343736	Contig	GCA_004113945.1	GCF_004113945.1	identical	1094872	1094872
SAMN10697635	1773	1773	Mycobacterium tuberculosis	Mycobacterium tuberculosis (high G+C Gram-positive bacteria)	PRJNA343736	Scaffold	GCA_004113935.1	GCF_004113935.1	identical	588103	588103
SAMN10697653	1773	1773	Mycobacterium tuberculosis	Mycobacterium tuberculosis (high G+C Gram-positive bacteria)	PRJNA343736	Contig	GCA_004113925.1	GCF_004113925.1	identical	939985	939985
SAMN10697655	1773	1773	Mycobacterium tuberculosis	Mycobacterium tuberculosis (high G+C Gram-positive bacteria)	PRJNA343736	Scaffold	GCA_004113875.1	GCF_004113875.1	identical	3093511	3093511
SAMN10697421	1773	1773	Mycobacterium tuberculosis	Mycobacterium tuberculosis (high G+C Gram-positive bacteria)	PRJNA343736	Contig	GCA_004113865.1	GCF_004113865.1	identical	2702969	2702969
SAMN10697425	1773	1773	Mycobacterium tuberculosis	Mycobacterium tuberculosis (high G+C Gram-positive bacteria)	PRJNA343736	Contig	GCA_004113845.1	GCF_004113845.1	identical	2695585	2695585
SAMN10697423	1773	1773	Mycobacterium tuberculosis	Mycobacterium tuberculosis (high G+C Gram-positive bacteria)	PRJNA343736	Contig	GCA_004113855.1	GCF_004113855.1	identical	832095	832095
SAMN10697422	1773	1773	Mycobacterium tuberculosis	Mycobacterium tuberculosis (high G+C Gram-positive bacteria)	PRJNA343736	Contig	GCA_004113825.1	GCF_004113825.1	identical	1214289	1214289
SAMN10697426	1773	1773	Mycobacterium tuberculosis	Mycobacterium tuberculosis (high G+C Gram-positive bacteria)	PRJNA343736	Contig	GCA_004113785.1	GCF_004113785.1	identical	1213530	1213530
SAMN10697433	1773	1773	Mycobacterium tuberculosis	Mycobacterium tuberculosis (high G+C Gram-positive bacteria)	PRJNA343736	Scaffold	GCA_004113745.1	GCF_004113745.1	identical	2510258	2510258
SAMN10697427	1773	1773	Mycobacterium tuberculosis	Mycobacterium tuberculosis (high G+C Gram-positive bacteria)	PRJNA343736	Scaffold	GCA_004113775.1	GCF_004113775.1	identical	755836	810384
SAMN10697424	1773	1773	Mycobacterium tuberculosis	Mycobacterium tuberculosis (high G+C Gram-positive bacteria)	PRJNA343736	Contig	GCA_004113735.1	GCF_004113735.1	identical	2718027	2718027
SAMN10697416	1773	1773	Mycobacterium tuberculosis	Mycobacterium tuberculosis (high G+C Gram-positive bacteria)	PRJNA343736	Contig	GCA_004113725.1	GCF_004113725.1	identical	759594	759594
SAMN10697436	1773	1773	Mycobacterium tuberculosis	Mycobacterium tuberculosis (high G+C Gram-positive bacteria)	PRJNA343736	Contig	GCA_004113665.1	GCF_004113665.1	identical	1208878	1208878
SAMN10697420	1773	1773	Mycobacterium tuberculosis	Mycobacterium tuberculosis (high G+C Gram-positive bacteria)	PRJNA343736	Contig	GCA_004113645.1	GCF_004113645.1	identical	833560	833560
SAMN10697434	1773	1773	Mycobacterium tuberculosis	Mycobacterium tuberculosis (high G+C Gram-positive bacteria)	PRJNA343736	Contig	GCA_004113655.1	GCF_004113655.1	identical	2701897	2701897
SAMN10697435	1773	1773	Mycobacterium tuberculosis	Mycobacterium tuberculosis (high G+C Gram-positive bacteria)	PRJNA343736	Contig	GCA_004113635.1	GCF_004113635.1	identical	1094318	1094318
SAMN10697417	1773	1773	Mycobacterium tuberculosis	Mycobacterium tuberculosis (high G+C Gram-positive bacteria)	PRJNA343736	Contig	GCA_004113625.1	GCF_004113625.1	identical	463099	463099
SAMN10697430	1773	1773	Mycobacterium tuberculosis	Mycobacterium tuberculosis (high G+C Gram-positive bacteria)	PRJNA343736	Contig	GCA_004113535.1	GCF_004113535.1	identical	1144780	1144780
SAMN10697431	1773	1773	Mycobacterium tuberculosis	Mycobacterium tuberculosis (high G+C Gram-positive bacteria)	PRJNA343736	Contig	GCA_004113575.1	GCF_004113575.1	identical	1216521	1216521
SAMN10697437	1773	1773	Mycobacterium tuberculosis	Mycobacterium tuberculosis (high G+C Gram-positive bacteria)	PRJNA343736	Contig	GCA_004113545.1	GCF_004113545.1	identical	2724208	2724208
SAMN10697419	1773	1773	Mycobacterium tuberculosis	Mycobacterium tuberculosis (high G+C Gram-positive bacteria)	PRJNA343736	Contig	GCA_004113565.1	GCF_004113565.1	identical	2510567	2510567
SAMN10697429	1773	1773	Mycobacterium tuberculosis	Mycobacterium tuberculosis (high G+C Gram-positive bacteria)	PRJNA343736	Contig	GCA_004113525.1	GCF_004113525.1	identical	615862	615862
SAMN10697438	1773	1773	Mycobacterium tuberculosis	Mycobacterium tuberculosis (high G+C Gram-positive bacteria)	PRJNA343736	Contig	GCA_004113495.1	GCF_004113495.1	identical	2748962	2748962
SAMN10697418	1773	1773	Mycobacterium tuberculosis	Mycobacterium tuberculosis (high G+C Gram-positive bacteria)	PRJNA343736	Contig	GCA_004113485.1	GCF_004113485.1	identical	615969	615969
SAMN10697432	1773	1773	Mycobacterium tuberculosis	Mycobacterium tuberculosis (high G+C Gram-positive bacteria)	PRJNA343736	Scaffold	GCA_004113445.1	GCF_004113445.1	identical	831012	1210822
SAMN10697415	1773	1773	Mycobacterium tuberculosis	Mycobacterium tuberculosis (high G+C Gram-positive bacteria)	PRJNA343736	Contig	GCA_004113435.1	GCF_004113435.1	identical	682260	682260
SAMN10697439	1773	1773	Mycobacterium tuberculosis	Mycobacterium tuberculosis (high G+C Gram-positive bacteria)	PRJNA343736	Contig	GCA_004113425.1	GCF_004113425.1	identical	3104658	3104658
SAMN10697442	1773	1773	Mycobacterium tuberculosis	Mycobacterium tuberculosis (high G+C Gram-positive bacteria)	PRJNA343736	Contig	GCA_004113355.1	GCF_004113355.1	identical	1210063	1210063
SAMN10697440	1773	1773	Mycobacterium tuberculosis	Mycobacterium tuberculosis (high G+C Gram-positive bacteria)	PRJNA343736	Contig	GCA_004113345.1	GCF_004113345.1	identical	620197	620197
SAMN10697441	1773	1773	Mycobacterium tuberculosis	Mycobacterium tuberculosis (high G+C Gram-positive bacteria)	PRJNA343736	Contig	GCA_004113365.1	GCF_004113365.1	identical	2741344	2741344
SAMN10697445	1773	1773	Mycobacterium tuberculosis	Mycobacterium tuberculosis (high G+C Gram-positive bacteria)	PRJNA343736	Contig	GCA_004113325.1	GCF_004113325.1	identical	2698983	2698983
SAMN10697444	1773	1773	Mycobacterium tuberculosis	Mycobacterium tuberculosis (high G+C Gram-positive bacteria)	PRJNA343736	Contig	GCA_004113335.1	GCF_004113335.1	identical	2725405	2725405
SAMN10697467	1773	1773	Mycobacterium tuberculosis	Mycobacterium tuberculosis (high G+C Gram-positive bacteria)	PRJNA343736	Scaffold	GCA_004113285.1	GCF_004113285.1	identical	762411	762411
SAMN10697428	1773	1773	Mycobacterium tuberculosis	Mycobacterium tuberculosis (high G+C Gram-positive bacteria)	PRJNA343736	Contig	GCA_004113275.1	GCF_004113275.1	identical	497228	497228
SAMN10697461	1773	1773	Mycobacterium tuberculosis	Mycobacterium tuberculosis (high G+C Gram-positive bacteria)	PRJNA343736	Contig	GCA_004113265.1	GCF_004113265.1	identical	1095773	1095773
SAMN10697446	1773	1773	Mycobacterium tuberculosis	Mycobacterium tuberculosis (high G+C Gram-positive bacteria)	PRJNA343736	Contig	GCA_004113225.1	GCF_004113225.1	identical	3112156	3112156
SAMN10697483	1773	1773	Mycobacterium tuberculosis	Mycobacterium tuberculosis (high G+C Gram-positive bacteria)	PRJNA343736	Contig	GCA_004113235.1	GCF_004113235.1	identical	1213433	1213433
SAMN10697450	1773	1773	Mycobacterium tuberculosis	Mycobacterium tuberculosis (high G+C Gram-positive bacteria)	PRJNA343736	Contig	GCA_004113165.1	GCF_004113165.1	identical	1123001	1123001
SAMN10697486	1773	1773	Mycobacterium tuberculosis	Mycobacterium tuberculosis (high G+C Gram-positive bacteria)	PRJNA343736	Contig	GCA_004113155.1	GCF_004113155.1	identical	2273997	2273997
SAMN10697484	1773	1773	Mycobacterium tuberculosis	Mycobacterium tuberculosis (high G+C Gram-positive bacteria)	PRJNA343736	Contig	GCA_004113145.1	GCF_004113145.1	identical	2951893	2951893
SAMN10697485	1773	1773	Mycobacterium tuberculosis	Mycobacterium tuberculosis (high G+C Gram-positive bacteria)	PRJNA343736	Contig	GCA_004113125.1	GCF_004113125.1	identical	853283	853283
SAMN10697487	1773	1773	Mycobacterium tuberculosis	Mycobacterium tuberculosis (high G+C Gram-positive bacteria)	PRJNA343736	Scaffold	GCA_004113135.1	GCF_004113135.1	identical	361113	361113
SAMN10697447	1773	1773	Mycobacterium tuberculosis	Mycobacterium tuberculosis (high G+C Gram-positive bacteria)	PRJNA343736	Contig	GCA_004113065.1	GCF_004113065.1	identical	1277929	1277929
SAMN10697456	1773	1773	Mycobacterium tuberculosis	Mycobacterium tuberculosis (high G+C Gram-positive bacteria)	PRJNA343736	Contig	GCA_004113095.1	GCF_004113095.1	identical	803521	803521
SAMN10697451	1773	1773	Mycobacterium tuberculosis	Mycobacterium tuberculosis (high G+C Gram-positive bacteria)	PRJNA343736	Contig	GCA_004113045.1	GCF_004113045.1	identical	2498834	2498834
SAMN10697459	1773	1773	Mycobacterium tuberculosis	Mycobacterium tuberculosis (high G+C Gram-positive bacteria)	PRJNA343736	Contig	GCA_004113035.1	GCF_004113035.1	identical	2710971	2710971
SAMN10697457	1773	1773	Mycobacterium tuberculosis	Mycobacterium tuberculosis (high G+C Gram-positive bacteria)	PRJNA343736	Contig	GCA_004113025.1	GCF_004113025.1	identical	1216769	1216769
SAMN10697464	1773	1773	Mycobacterium tuberculosis	Mycobacterium tuberculosis (high G+C Gram-positive bacteria)	PRJNA343736	Contig	GCA_004113005.1	GCF_004113005.1	identical	692000	692000
SAMN10697453	1773	1773	Mycobacterium tuberculosis	Mycobacterium tuberculosis (high G+C Gram-positive bacteria)	PRJNA343736	Contig	GCA_004112955.1	GCF_004112955.1	identical	2707006	2707006
SAMN10697489	1773	1773	Mycobacterium tuberculosis	Mycobacterium tuberculosis (high G+C Gram-positive bacteria)	PRJNA343736	Contig	GCA_004112945.1	GCF_004112945.1	identical	681466	681466
SAMN10697468	1773	1773	Mycobacterium tuberculosis	Mycobacterium tuberculosis (high G+C Gram-positive bacteria)	PRJNA343736	Contig	GCA_004112935.1	GCF_004112935.1	identical	590502	590502
SAMN10697454	1773	1773	Mycobacterium tuberculosis	Mycobacterium tuberculosis (high G+C Gram-positive bacteria)	PRJNA343736	Contig	GCA_004112925.1	GCF_004112925.1	identical	3094398	3094398
SAMN10697477	1773	1773	Mycobacterium tuberculosis	Mycobacterium tuberculosis (high G+C Gram-positive bacteria)	PRJNA343736	Contig	GCA_004112885.1	GCF_004112885.1	identical	2333983	2333983
SAMN10697455	1773	1773	Mycobacterium tuberculosis	Mycobacterium tuberculosis (high G+C Gram-positive bacteria)	PRJNA343736	Contig	GCA_004112875.1	GCF_004112875.1	identical	839010	839010
SAMN10697495	1773	1773	Mycobacterium tuberculosis	Mycobacterium tuberculosis (high G+C Gram-positive bacteria)	PRJNA343736	Contig	GCA_004112845.1	GCF_004112845.1	identical	1209741	1209741
SAMN10697490	1773	1773	Mycobacterium tuberculosis	Mycobacterium tuberculosis (high G+C Gram-positive bacteria)	PRJNA343736	Contig	GCA_004112835.1	GCF_004112835.1	identical	830861	830861
SAMN10697488	1773	1773	Mycobacterium tuberculosis	Mycobacterium tuberculosis (high G+C Gram-positive bacteria)	PRJNA343736	Scaffold	GCA_004112825.1	GCF_004112825.1	identical	262004	262004
SAMN10697478	1773	1773	Mycobacterium tuberculosis	Mycobacterium tuberculosis (high G+C Gram-positive bacteria)	PRJNA343736	Contig	GCA_004112785.1	GCF_004112785.1	identical	1277538	1277538
SAMN10697443	1773	1773	Mycobacterium tuberculosis	Mycobacterium tuberculosis (high G+C Gram-positive bacteria)	PRJNA343736	Contig	GCA_004112765.1	GCF_004112765.1	identical	877257	877257
SAMN10697496	1773	1773	Mycobacterium tuberculosis	Mycobacterium tuberculosis (high G+C Gram-positive bacteria)	PRJNA343736	Contig	GCA_004112755.1	GCF_004112755.1	identical	1092082	1092082
SAMN10697471	1773	1773	Mycobacterium tuberculosis	Mycobacterium tuberculosis (high G+C Gram-positive bacteria)	PRJNA343736	Contig	GCA_004112735.1	GCF_004112735.1	identical	759798	759798
SAMN10697462	1773	1773	Mycobacterium tuberculosis	Mycobacterium tuberculosis (high G+C Gram-positive bacteria)	PRJNA343736	Contig	GCA_004112725.1	GCF_004112725.1	identical	1094448	1094448
SAMN10697469	1773	1773	Mycobacterium tuberculosis	Mycobacterium tuberculosis (high G+C Gram-positive bacteria)	PRJNA343736	Scaffold	GCA_004112695.1	GCF_004112695.1	identical	2391857	2718996
SAMN10697448	1773	1773	Mycobacterium tuberculosis	Mycobacterium tuberculosis (high G+C Gram-positive bacteria)	PRJNA343736	Contig	GCA_004112675.1	GCF_004112675.1	identical	1217310	1217310
SAMN10697475	1773	1773	Mycobacterium tuberculosis	Mycobacterium tuberculosis (high G+C Gram-positive bacteria)	PRJNA343736	Contig	GCA_004112665.1	GCF_004112665.1	identical	1219701	1219701
SAMN10697470	1773	1773	Mycobacterium tuberculosis	Mycobacterium tuberculosis (high G+C Gram-positive bacteria)	PRJNA343736	Contig	GCA_004112635.1	GCF_004112635.1	identical	2706958	2706958
SAMN10697479	1773	1773	Mycobacterium tuberculosis	Mycobacterium tuberculosis (high G+C Gram-positive bacteria)	PRJNA343736	Scaffold	GCA_004112625.1	GCF_004112625.1	identical	1296488	1296488
SAMN10697480	1773	1773	Mycobacterium tuberculosis	Mycobacterium tuberculosis (high G+C Gram-positive bacteria)	PRJNA343736	Contig	GCA_004112575.1	GCF_004112575.1	identical	838857	838857
SAMN10697497	1773	1773	Mycobacterium tuberculosis	Mycobacterium tuberculosis (high G+C Gram-positive bacteria)	PRJNA343736	Scaffold	GCA_004112565.1	GCF_004112565.1	identical	463834	463834
SAMN10697481	1773	1773	Mycobacterium tuberculosis	Mycobacterium tuberculosis (high G+C Gram-positive bacteria)	PRJNA343736	Contig	GCA_004112545.1	GCF_004112545.1	identical	761525	761525
SAMN10697465	1773	1773	Mycobacterium tuberculosis	Mycobacterium tuberculosis (high G+C Gram-positive bacteria)	PRJNA343736	Scaffold	GCA_004112535.1	GCF_004112535.1	identical	681683	758215
SAMN10697498	1773	1773	Mycobacterium tuberculosis	Mycobacterium tuberculosis (high G+C Gram-positive bacteria)	PRJNA343736	Contig	GCA_004112525.1	GCF_004112525.1	identical	462789	462789
SAMN10697452	1773	1773	Mycobacterium tuberculosis	Mycobacterium tuberculosis (high G+C Gram-positive bacteria)	PRJNA343736	Contig	GCA_004112485.1	GCF_004112485.1	identical	3177172	3177172
SAMN10697500	1773	1773	Mycobacterium tuberculosis	Mycobacterium tuberculosis (high G+C Gram-positive bacteria)	PRJNA343736	Contig	GCA_004112465.1	GCF_004112465.1	identical	615352	615352
SAMN10697499	1773	1773	Mycobacterium tuberculosis	Mycobacterium tuberculosis (high G+C Gram-positive bacteria)	PRJNA343736	Contig	GCA_004112455.1	GCF_004112455.1	identical	618218	618218
SAMN10697494	1773	1773	Mycobacterium tuberculosis	Mycobacterium tuberculosis (high G+C Gram-positive bacteria)	PRJNA343736	Contig	GCA_004112435.1	GCF_004112435.1	identical	1222832	1222832
SAMN10697501	1773	1773	Mycobacterium tuberculosis	Mycobacterium tuberculosis (high G+C Gram-positive bacteria)	PRJNA343736	Contig	GCA_004112425.1	GCF_004112425.1	identical	873602	873602
SAMN10697482	1773	1773	Mycobacterium tuberculosis	Mycobacterium tuberculosis (high G+C Gram-positive bacteria)	PRJNA343736	Contig	GCA_004112345.1	GCF_004112345.1	identical	1221774	1221774
SAMN10697476	1773	1773	Mycobacterium tuberculosis	Mycobacterium tuberculosis (high G+C Gram-positive bacteria)	PRJNA343736	Contig	GCA_004112395.1	GCF_004112395.1	identical	2372327	2372327
SAMN10697493	1773	1773	Mycobacterium tuberculosis	Mycobacterium tuberculosis (high G+C Gram-positive bacteria)	PRJNA343736	Contig	GCA_004112355.1	GCF_004112355.1	identical	2504900	2504900
SAMN10697460	1773	1773	Mycobacterium tuberculosis	Mycobacterium tuberculosis (high G+C Gram-positive bacteria)	PRJNA343736	Contig	GCA_004112335.1	GCF_004112335.1	identical	851923	851923
SAMN10697502	1773	1773	Mycobacterium tuberculosis	Mycobacterium tuberculosis (high G+C Gram-positive bacteria)	PRJNA343736	Contig	GCA_004112325.1	GCF_004112325.1	identical	498675	498675
SAMN10697472	1773	1773	Mycobacterium tuberculosis	Mycobacterium tuberculosis (high G+C Gram-positive bacteria)	PRJNA343736	Contig	GCA_004112295.1	GCF_004112295.1	identical	817339	817339
SAMN10697503	1773	1773	Mycobacterium tuberculosis	Mycobacterium tuberculosis (high G+C Gram-positive bacteria)	PRJNA343736	Contig	GCA_004112275.1	GCF_004112275.1	identical	608545	608545
SAMN10697474	1773	1773	Mycobacterium tuberculosis	Mycobacterium tuberculosis (high G+C Gram-positive bacteria)	PRJNA343736	Scaffold	GCA_004112245.1	GCF_004112245.1	identical	818004	818004
SAMN10697466	1773	1773	Mycobacterium tuberculosis	Mycobacterium tuberculosis (high G+C Gram-positive bacteria)	PRJNA343736	Contig	GCA_004112235.1	GCF_004112235.1	identical	2714547	2714547
SAMN10697504	1773	1773	Mycobacterium tuberculosis	Mycobacterium tuberculosis (high G+C Gram-positive bacteria)	PRJNA343736	Scaffold	GCA_004112225.1	GCF_004112225.1	identical	499096	499096
SAMN10697491	1773	1773	Mycobacterium tuberculosis	Mycobacterium tuberculosis (high G+C Gram-positive bacteria)	PRJNA343736	Contig	GCA_004112195.1	GCF_004112195.1	identical	2530344	2530344
SAMN10697449	1773	1773	Mycobacterium tuberculosis	Mycobacterium tuberculosis (high G+C Gram-positive bacteria)	PRJNA343736	Contig	GCA_004112155.1	GCF_004112155.1	identical	2713155	2713155
SAMN10697507	1773	1773	Mycobacterium tuberculosis	Mycobacterium tuberculosis (high G+C Gram-positive bacteria)	PRJNA343736	Contig	GCA_004112145.1	GCF_004112145.1	identical	498920	498920
SAMN10697492	1773	1773	Mycobacterium tuberculosis	Mycobacterium tuberculosis (high G+C Gram-positive bacteria)	PRJNA343736	Contig	GCA_004112125.1	GCF_004112125.1	identical	1048322	1048322
SAMN10697506	1773	1773	Mycobacterium tuberculosis	Mycobacterium tuberculosis (high G+C Gram-positive bacteria)	PRJNA343736	Contig	GCA_004112135.1	GCF_004112135.1	identical	610498	610498
SAMN10697473	1773	1773	Mycobacterium tuberculosis	Mycobacterium tuberculosis (high G+C Gram-positive bacteria)	PRJNA343736	Contig	GCA_004112065.1	GCF_004112065.1	identical	765800	765800
SAMN10697530	1773	1773	Mycobacterium tuberculosis	Mycobacterium tuberculosis (high G+C Gram-positive bacteria)	PRJNA343736	Contig	GCA_004112085.1	GCF_004112085.1	identical	500678	500678
SAMN10697542	1773	1773	Mycobacterium tuberculosis	Mycobacterium tuberculosis (high G+C Gram-positive bacteria)	PRJNA343736	Contig	GCA_004112055.1	GCF_004112055.1	identical	1215249	1215249
SAMN10697545	1773	1773	Mycobacterium tuberculosis	Mycobacterium tuberculosis (high G+C Gram-positive bacteria)	PRJNA343736	Contig	GCA_004112035.1	GCF_004112035.1	identical	767654	767654
SAMN10697511	1773	1773	Mycobacterium tuberculosis	Mycobacterium tuberculosis (high G+C Gram-positive bacteria)	PRJNA343736	Contig	GCA_004112025.1	GCF_004112025.1	identical	774572	774572
SAMN10697519	1773	1773	Mycobacterium tuberculosis	Mycobacterium tuberculosis (high G+C Gram-positive bacteria)	PRJNA343736	Contig	GCA_004111975.1	GCF_004111975.1	identical	271269	271269
SAMN10697463	1773	1773	Mycobacterium tuberculosis	Mycobacterium tuberculosis (high G+C Gram-positive bacteria)	PRJNA343736	Contig	GCA_004111935.1	GCF_004111935.1	identical	2729179	2729179
SAMN10697543	1773	1773	Mycobacterium tuberculosis	Mycobacterium tuberculosis (high G+C Gram-positive bacteria)	PRJNA343736	Contig	GCA_004111955.1	GCF_004111955.1	identical	1217925	1217925
SAMN10697544	1773	1773	Mycobacterium tuberculosis	Mycobacterium tuberculosis (high G+C Gram-positive bacteria)	PRJNA343736	Contig	GCA_004111945.1	GCF_004111945.1	identical	3108074	3108074
SAMN10697525	1773	1773	Mycobacterium tuberculosis	Mycobacterium tuberculosis (high G+C Gram-positive bacteria)	PRJNA343736	Scaffold	GCA_004111925.1	GCF_004111925.1	identical	461978	461978
SAMN10697523	1773	1773	Mycobacterium tuberculosis	Mycobacterium tuberculosis (high G+C Gram-positive bacteria)	PRJNA343736	Contig	GCA_004111885.1	GCF_004111885.1	identical	471556	471556
SAMN10697529	1773	1773	Mycobacterium tuberculosis	Mycobacterium tuberculosis (high G+C Gram-positive bacteria)	PRJNA343736	Contig	GCA_004111875.1	GCF_004111875.1	identical	889642	889642
SAMN10697547	1773	1773	Mycobacterium tuberculosis	Mycobacterium tuberculosis (high G+C Gram-positive bacteria)	PRJNA343736	Scaffold	GCA_004111845.1	GCF_004111845.1	identical	461788	461788
SAMN10697512	1773	1773	Mycobacterium tuberculosis	Mycobacterium tuberculosis (high G+C Gram-positive bacteria)	PRJNA343736	Contig	GCA_004111835.1	GCF_004111835.1	identical	839012	839012
SAMN10697522	1773	1773	Mycobacterium tuberculosis	Mycobacterium tuberculosis (high G+C Gram-positive bacteria)	PRJNA343736	Scaffold	GCA_004111825.1	GCF_004111825.1	identical	461903	461903
SAMN10697517	1773	1773	Mycobacterium tuberculosis	Mycobacterium tuberculosis (high G+C Gram-positive bacteria)	PRJNA343736	Contig	GCA_004111765.1	GCF_004111765.1	identical	267075	267075
SAMN10697548	1773	1773	Mycobacterium tuberculosis	Mycobacterium tuberculosis (high G+C Gram-positive bacteria)	PRJNA343736	Contig	GCA_004111775.1	GCF_004111775.1	identical	759795	759795
SAMN10697508	1773	1773	Mycobacterium tuberculosis	Mycobacterium tuberculosis (high G+C Gram-positive bacteria)	PRJNA343736	Contig	GCA_004111735.1	GCF_004111735.1	identical	3110134	3110134
SAMN10697527	1773	1773	Mycobacterium tuberculosis	Mycobacterium tuberculosis (high G+C Gram-positive bacteria)	PRJNA343736	Scaffold	GCA_004111755.1	GCF_004111755.1	identical	614674	614674
SAMN10697516	1773	1773	Mycobacterium tuberculosis	Mycobacterium tuberculosis (high G+C Gram-positive bacteria)	PRJNA343736	Contig	GCA_004111725.1	GCF_004111725.1	identical	404625	404625
SAMN10697546	1773	1773	Mycobacterium tuberculosis	Mycobacterium tuberculosis (high G+C Gram-positive bacteria)	PRJNA343736	Contig	GCA_004111685.1	GCF_004111685.1	identical	759786	759786
SAMN10697549	1773	1773	Mycobacterium tuberculosis	Mycobacterium tuberculosis (high G+C Gram-positive bacteria)	PRJNA343736	Contig	GCA_004111665.1	GCF_004111665.1	identical	786637	786637
SAMN10697514	1773	1773	Mycobacterium tuberculosis	Mycobacterium tuberculosis (high G+C Gram-positive bacteria)	PRJNA343736	Scaffold	GCA_004111675.1	GCF_004111675.1	identical	270277	270277
SAMN10697510	1773	1773	Mycobacterium tuberculosis	Mycobacterium tuberculosis (high G+C Gram-positive bacteria)	PRJNA343736	Contig	GCA_004111625.1	GCF_004111625.1	identical	496601	496601
SAMN10697541	1773	1773	Mycobacterium tuberculosis	Mycobacterium tuberculosis (high G+C Gram-positive bacteria)	PRJNA343736	Contig	GCA_004111635.1	GCF_004111635.1	identical	1097838	1097838
SAMN10697526	1773	1773	Mycobacterium tuberculosis	Mycobacterium tuberculosis (high G+C Gram-positive bacteria)	PRJNA343736	Contig	GCA_004111605.1	GCF_004111605.1	identical	499721	499721
SAMN10697505	1773	1773	Mycobacterium tuberculosis	Mycobacterium tuberculosis (high G+C Gram-positive bacteria)	PRJNA343736	Contig	GCA_004111555.1	GCF_004111555.1	identical	3373001	3373001
SAMN10697540	1773	1773	Mycobacterium tuberculosis	Mycobacterium tuberculosis (high G+C Gram-positive bacteria)	PRJNA343736	Contig	GCA_004111575.1	GCF_004111575.1	identical	769240	769240
SAMN10697532	1773	1773	Mycobacterium tuberculosis	Mycobacterium tuberculosis (high G+C Gram-positive bacteria)	PRJNA343736	Scaffold	GCA_004111535.1	GCF_004111535.1	identical	841852	1218326
SAMN10697528	1773	1773	Mycobacterium tuberculosis	Mycobacterium tuberculosis (high G+C Gram-positive bacteria)	PRJNA343736	Contig	GCA_004111525.1	GCF_004111525.1	identical	836227	836227
SAMN10697554	1773	1773	Mycobacterium tuberculosis	Mycobacterium tuberculosis (high G+C Gram-positive bacteria)	PRJNA343736	Scaffold	GCA_004111505.1	GCF_004111505.1	identical	765913	765913
SAMN10697521	1773	1773	Mycobacterium tuberculosis	Mycobacterium tuberculosis (high G+C Gram-positive bacteria)	PRJNA343736	Contig	GCA_004111465.1	GCF_004111465.1	identical	461896	461896
SAMN10697509	1773	1773	Mycobacterium tuberculosis	Mycobacterium tuberculosis (high G+C Gram-positive bacteria)	PRJNA343736	Scaffold	GCA_004111455.1	GCF_004111455.1	identical	414028	414028
SAMN10697518	1773	1773	Mycobacterium tuberculosis	Mycobacterium tuberculosis (high G+C Gram-positive bacteria)	PRJNA343736	Contig	GCA_004111435.1	GCF_004111435.1	identical	335670	335670
SAMN10697515	1773	1773	Mycobacterium tuberculosis	Mycobacterium tuberculosis (high G+C Gram-positive bacteria)	PRJNA343736	Scaffold	GCA_004111425.1	GCF_004111425.1	identical	358376	358376
SAMN10697556	1773	1773	Mycobacterium tuberculosis	Mycobacterium tuberculosis (high G+C Gram-positive bacteria)	PRJNA343736	Contig	GCA_004111375.1	GCF_004111375.1	identical	815287	815287
SAMN10697555	1773	1773	Mycobacterium tuberculosis	Mycobacterium tuberculosis (high G+C Gram-positive bacteria)	PRJNA343736	Contig	GCA_004111335.1	GCF_004111335.1	identical	797512	797512
SAMN10697552	1773	1773	Mycobacterium tuberculosis	Mycobacterium tuberculosis (high G+C Gram-positive bacteria)	PRJNA343736	Contig	GCA_004111345.1	GCF_004111345.1	identical	878463	878463
SAMN10697531	1773	1773	Mycobacterium tuberculosis	Mycobacterium tuberculosis (high G+C Gram-positive bacteria)	PRJNA343736	Contig	GCA_004111355.1	GCF_004111355.1	identical	502089	502089
SAMN10697557	1773	1773	Mycobacterium tuberculosis	Mycobacterium tuberculosis (high G+C Gram-positive bacteria)	PRJNA343736	Contig	GCA_004111325.1	GCF_004111325.1	identical	1054987	1054987
SAMN10697550	1773	1773	Mycobacterium tuberculosis	Mycobacterium tuberculosis (high G+C Gram-positive bacteria)	PRJNA343736	Contig	GCA_004111275.1	GCF_004111275.1	identical	610878	610878
SAMN10697551	1773	1773	Mycobacterium tuberculosis	Mycobacterium tuberculosis (high G+C Gram-positive bacteria)	PRJNA343736	Contig	GCA_004111245.1	GCF_004111245.1	identical	2706001	2706001
SAMN10697553	1773	1773	Mycobacterium tuberculosis	Mycobacterium tuberculosis (high G+C Gram-positive bacteria)	PRJNA343736	Scaffold	GCA_004111285.1	GCF_004111285.1	identical	836343	836343
SAMN10697558	1773	1773	Mycobacterium tuberculosis	Mycobacterium tuberculosis (high G+C Gram-positive bacteria)	PRJNA343736	Contig	GCA_004111225.1	GCF_004111225.1	identical	613739	613739
SAMN10697539	1773	1773	Mycobacterium tuberculosis	Mycobacterium tuberculosis (high G+C Gram-positive bacteria)	PRJNA343736	Scaffold	GCA_004111235.1	GCF_004111235.1	identical	862679	1198237
SAMN10697560	1773	1773	Mycobacterium tuberculosis	Mycobacterium tuberculosis (high G+C Gram-positive bacteria)	PRJNA343736	Contig	GCA_004111165.1	GCF_004111165.1	identical	836218	836218
SAMN10697536	1773	1773	Mycobacterium tuberculosis	Mycobacterium tuberculosis (high G+C Gram-positive bacteria)	PRJNA343736	Contig	GCA_004111185.1	GCF_004111185.1	identical	851605	851605
SAMN10697559	1773	1773	Mycobacterium tuberculosis	Mycobacterium tuberculosis (high G+C Gram-positive bacteria)	PRJNA343736	Scaffold	GCA_004111145.1	GCF_004111145.1	identical	814604	878717
SAMN10697513	1773	1773	Mycobacterium tuberculosis	Mycobacterium tuberculosis (high G+C Gram-positive bacteria)	PRJNA343736	Contig	GCA_004111135.1	GCF_004111135.1	identical	265296	265296
SAMN10697534	1773	1773	Mycobacterium tuberculosis	Mycobacterium tuberculosis (high G+C Gram-positive bacteria)	PRJNA343736	Contig	GCA_004111125.1	GCF_004111125.1	identical	615218	615218
SAMN10697535	1773	1773	Mycobacterium tuberculosis	Mycobacterium tuberculosis (high G+C Gram-positive bacteria)	PRJNA343736	Scaffold	GCA_004111055.1	GCF_004111055.1	identical	560993	619210
SAMN10697537	1773	1773	Mycobacterium tuberculosis	Mycobacterium tuberculosis (high G+C Gram-positive bacteria)	PRJNA343736	Contig	GCA_004111085.1	GCF_004111085.1	identical	823952	823952
SAMN10697533	1773	1773	Mycobacterium tuberculosis	Mycobacterium tuberculosis (high G+C Gram-positive bacteria)	PRJNA343736	Contig	GCA_004111045.1	GCF_004111045.1	identical	1091064	1091064
SAMN10697562	1773	1773	Mycobacterium tuberculosis	Mycobacterium tuberculosis (high G+C Gram-positive bacteria)	PRJNA343736	Scaffold	GCA_004111035.1	GCF_004111035.1	identical	627279	627279
SAMN10697561	1773	1773	Mycobacterium tuberculosis	Mycobacterium tuberculosis (high G+C Gram-positive bacteria)	PRJNA343736	Contig	GCA_004111025.1	GCF_004111025.1	identical	809069	809069
SAMN10697602	1773	1773	Mycobacterium tuberculosis	Mycobacterium tuberculosis (high G+C Gram-positive bacteria)	PRJNA343736	Contig	GCA_004110985.1	GCF_004110985.1	identical	358539	358539
SAMN10697579	1773	1773	Mycobacterium tuberculosis	Mycobacterium tuberculosis (high G+C Gram-positive bacteria)	PRJNA343736	Contig	GCA_004110965.1	GCF_004110965.1	identical	355954	355954
SAMN10697588	1773	1773	Mycobacterium tuberculosis	Mycobacterium tuberculosis (high G+C Gram-positive bacteria)	PRJNA343736	Scaffold	GCA_004110945.1	GCF_004110945.1	identical	283933	283933
SAMN10697575	1773	1773	Mycobacterium tuberculosis	Mycobacterium tuberculosis (high G+C Gram-positive bacteria)	PRJNA343736	Contig	GCA_004110925.1	GCF_004110925.1	identical	325554	325554
SAMN10697604	1773	1773	Mycobacterium tuberculosis	Mycobacterium tuberculosis (high G+C Gram-positive bacteria)	PRJNA343736	Contig	GCA_004110935.1	GCF_004110935.1	identical	358441	358441
SAMN10697603	1773	1773	Mycobacterium tuberculosis	Mycobacterium tuberculosis (high G+C Gram-positive bacteria)	PRJNA343736	Contig	GCA_004110865.1	GCF_004110865.1	identical	501400	501400
SAMN10697605	1773	1773	Mycobacterium tuberculosis	Mycobacterium tuberculosis (high G+C Gram-positive bacteria)	PRJNA343736	Contig	GCA_004110855.1	GCF_004110855.1	identical	1212389	1212389
SAMN10697587	1773	1773	Mycobacterium tuberculosis	Mycobacterium tuberculosis (high G+C Gram-positive bacteria)	PRJNA343736	Scaffold	GCA_004110835.1	GCF_004110835.1	identical	264728	264728
SAMN10697606	1773	1773	Mycobacterium tuberculosis	Mycobacterium tuberculosis (high G+C Gram-positive bacteria)	PRJNA343736	Contig	GCA_004110825.1	GCF_004110825.1	identical	1212131	1212131
SAMN10697571	1773	1773	Mycobacterium tuberculosis	Mycobacterium tuberculosis (high G+C Gram-positive bacteria)	PRJNA343736	Scaffold	GCA_004110845.1	GCF_004110845.1	identical	2272257	2272257
SAMN10697538	1773	1773	Mycobacterium tuberculosis	Mycobacterium tuberculosis (high G+C Gram-positive bacteria)	PRJNA343736	Contig	GCA_004110795.1	GCF_004110795.1	identical	2267701	2267701
SAMN10697570	1773	1773	Mycobacterium tuberculosis	Mycobacterium tuberculosis (high G+C Gram-positive bacteria)	PRJNA343736	Contig	GCA_004110755.1	GCF_004110755.1	identical	672612	672612
SAMN10697591	1773	1773	Mycobacterium tuberculosis	Mycobacterium tuberculosis (high G+C Gram-positive bacteria)	PRJNA343736	Contig	GCA_004110735.1	GCF_004110735.1	identical	332220	332220
SAMN10697615	1773	1773	Mycobacterium tuberculosis	Mycobacterium tuberculosis (high G+C Gram-positive bacteria)	PRJNA343736	Contig	GCA_004110725.1	GCF_004110725.1	identical	1218285	1218285
SAMN10697580	1773	1773	Mycobacterium tuberculosis	Mycobacterium tuberculosis (high G+C Gram-positive bacteria)	PRJNA343736	Contig	GCA_004110745.1	GCF_004110745.1	identical	502183	502183
SAMN10697565	1773	1773	Mycobacterium tuberculosis	Mycobacterium tuberculosis (high G+C Gram-positive bacteria)	PRJNA343736	Contig	GCA_004110665.1	GCF_004110665.1	identical	769454	769454
SAMN10697578	1773	1773	Mycobacterium tuberculosis	Mycobacterium tuberculosis (high G+C Gram-positive bacteria)	PRJNA343736	Scaffold	GCA_004110695.1	GCF_004110695.1	identical	261712	261712
SAMN10697592	1773	1773	Mycobacterium tuberculosis	Mycobacterium tuberculosis (high G+C Gram-positive bacteria)	PRJNA343736	Scaffold	GCA_004110625.1	GCF_004110625.1	identical	683945	683945
SAMN10697616	1773	1773	Mycobacterium tuberculosis	Mycobacterium tuberculosis (high G+C Gram-positive bacteria)	PRJNA343736	Contig	GCA_004110645.1	GCF_004110645.1	identical	3537117	3537117
SAMN10697589	1773	1773	Mycobacterium tuberculosis	Mycobacterium tuberculosis (high G+C Gram-positive bacteria)	PRJNA343736	Contig	GCA_004110635.1	GCF_004110635.1	identical	349449	349449
SAMN10697618	1773	1773	Mycobacterium tuberculosis	Mycobacterium tuberculosis (high G+C Gram-positive bacteria)	PRJNA343736	Contig	GCA_004110565.1	GCF_004110565.1	identical	3099914	3099914
SAMN10697617	1773	1773	Mycobacterium tuberculosis	Mycobacterium tuberculosis (high G+C Gram-positive bacteria)	PRJNA343736	Contig	GCA_004110575.1	GCF_004110575.1	identical	2710176	2710176
SAMN10697590	1773	1773	Mycobacterium tuberculosis	Mycobacterium tuberculosis (high G+C Gram-positive bacteria)	PRJNA343736	Contig	GCA_004110545.1	GCF_004110545.1	identical	267145	267145
SAMN10697613	1773	1773	Mycobacterium tuberculosis	Mycobacterium tuberculosis (high G+C Gram-positive bacteria)	PRJNA343736	Contig	GCA_004110535.1	GCF_004110535.1	identical	3113092	3113092
SAMN10697621	1773	1773	Mycobacterium tuberculosis	Mycobacterium tuberculosis (high G+C Gram-positive bacteria)	PRJNA343736	Contig	GCA_004110525.1	GCF_004110525.1	identical	819878	819878
SAMN10697619	1773	1773	Mycobacterium tuberculosis	Mycobacterium tuberculosis (high G+C Gram-positive bacteria)	PRJNA343736	Contig	GCA_004110465.1	GCF_004110465.1	identical	3117239	3117239
SAMN10697622	1773	1773	Mycobacterium tuberculosis	Mycobacterium tuberculosis (high G+C Gram-positive bacteria)	PRJNA343736	Scaffold	GCA_004110475.1	GCF_004110475.1	identical	3924905	3926154
SAMN10697620	1773	1773	Mycobacterium tuberculosis	Mycobacterium tuberculosis (high G+C Gram-positive bacteria)	PRJNA343736	Contig	GCA_004110455.1	GCF_004110455.1	identical	2718721	2718721
SAMN10697623	1773	1773	Mycobacterium tuberculosis	Mycobacterium tuberculosis (high G+C Gram-positive bacteria)	PRJNA343736	Scaffold	GCA_004110435.1	GCF_004110435.1	identical	1219857	1219857
SAMN10697598	1773	1773	Mycobacterium tuberculosis	Mycobacterium tuberculosis (high G+C Gram-positive bacteria)	PRJNA343736	Scaffold	GCA_004110425.1	GCF_004110425.1	identical	158111	158111
SAMN10697624	1773	1773	Mycobacterium tuberculosis	Mycobacterium tuberculosis (high G+C Gram-positive bacteria)	PRJNA343736	Contig	GCA_004110375.1	GCF_004110375.1	identical	759613	759613
SAMN10697625	1773	1773	Mycobacterium tuberculosis	Mycobacterium tuberculosis (high G+C Gram-positive bacteria)	PRJNA343736	Contig	GCA_004110365.1	GCF_004110365.1	identical	813357	813357
SAMN10697628	1773	1773	Mycobacterium tuberculosis	Mycobacterium tuberculosis (high G+C Gram-positive bacteria)	PRJNA343736	Scaffold	GCA_004110335.1	GCF_004110335.1	identical	836516	836516
SAMN10697626	1773	1773	Mycobacterium tuberculosis	Mycobacterium tuberculosis (high G+C Gram-positive bacteria)	PRJNA343736	Contig	GCA_004110345.1	GCF_004110345.1	identical	759100	759100
SAMN10697595	1773	1773	Mycobacterium tuberculosis	Mycobacterium tuberculosis (high G+C Gram-positive bacteria)	PRJNA343736	Scaffold	GCA_004110325.1	GCF_004110325.1	identical	500930	500930
SAMN10697627	1773	1773	Mycobacterium tuberculosis	Mycobacterium tuberculosis (high G+C Gram-positive bacteria)	PRJNA343736	Contig	GCA_004110305.1	GCF_004110305.1	identical	1281341	1281341
SAMN10697629	1773	1773	Mycobacterium tuberculosis	Mycobacterium tuberculosis (high G+C Gram-positive bacteria)	PRJNA343736	Contig	GCA_004110265.1	GCF_004110265.1	identical	679433	679433
SAMN10697631	1773	1773	Mycobacterium tuberculosis	Mycobacterium tuberculosis (high G+C Gram-positive bacteria)	PRJNA343736	Contig	GCA_004110255.1	GCF_004110255.1	identical	463120	463120
SAMN10697632	1773	1773	Mycobacterium tuberculosis	Mycobacterium tuberculosis (high G+C Gram-positive bacteria)	PRJNA343736	Contig	GCA_004110245.1	GCF_004110245.1	identical	680698	680698
SAMN10697633	1773	1773	Mycobacterium tuberculosis	Mycobacterium tuberculosis (high G+C Gram-positive bacteria)	PRJNA343736	Scaffold	GCA_004110225.1	GCF_004110225.1	identical	503334	503334
SAMN10697630	1773	1773	Mycobacterium tuberculosis	Mycobacterium tuberculosis (high G+C Gram-positive bacteria)	PRJNA343736	Scaffold	GCA_004110195.1	GCF_004110195.1	identical	611042	611450
SAMN10697638	1773	1773	Mycobacterium tuberculosis	Mycobacterium tuberculosis (high G+C Gram-positive bacteria)	PRJNA343736	Scaffold	GCA_004110185.1	GCF_004110185.1	identical	400571	400571
SAMN10697634	1773	1773	Mycobacterium tuberculosis	Mycobacterium tuberculosis (high G+C Gram-positive bacteria)	PRJNA343736	Contig	GCA_004110155.1	GCF_004110155.1	identical	406418	406418
SAMN10697639	1773	1773	Mycobacterium tuberculosis	Mycobacterium tuberculosis (high G+C Gram-positive bacteria)	PRJNA343736	Contig	GCA_004110135.1	GCF_004110135.1	identical	502437	502437
SAMN10697524	1773	1773	Mycobacterium tuberculosis	Mycobacterium tuberculosis (high G+C Gram-positive bacteria)	PRJNA343736	Contig	GCA_004109525.1	GCF_004109525.1	identical	462556	462556
SAMN10697572	1773	1773	Mycobacterium tuberculosis	Mycobacterium tuberculosis (high G+C Gram-positive bacteria)	PRJNA343736	Contig	GCA_004110125.1	GCF_004110125.1	identical	3523350	3523350
SAMN10697640	1773	1773	Mycobacterium tuberculosis	Mycobacterium tuberculosis (high G+C Gram-positive bacteria)	PRJNA343736	Contig	GCA_004110075.1	GCF_004110075.1	identical	2693051	2693051
SAMN10697645	1773	1773	Mycobacterium tuberculosis	Mycobacterium tuberculosis (high G+C Gram-positive bacteria)	PRJNA343736	Scaffold	GCA_004110055.1	GCF_004110055.1	identical	343573	343573
SAMN10697607	1773	1773	Mycobacterium tuberculosis	Mycobacterium tuberculosis (high G+C Gram-positive bacteria)	PRJNA343736	Contig	GCA_004110045.1	GCF_004110045.1	identical	759551	759551
SAMN10697642	1773	1773	Mycobacterium tuberculosis	Mycobacterium tuberculosis (high G+C Gram-positive bacteria)	PRJNA343736	Scaffold	GCA_004110035.1	GCF_004110035.1	identical	400895	460703
SAMN10697647	1773	1773	Mycobacterium tuberculosis	Mycobacterium tuberculosis (high G+C Gram-positive bacteria)	PRJNA343736	Scaffold	GCA_004110025.1	GCF_004110025.1	identical	461728	461728
SAMN10697594	1773	1773	Mycobacterium tuberculosis	Mycobacterium tuberculosis (high G+C Gram-positive bacteria)	PRJNA343736	Contig	GCA_004109985.1	GCF_004109985.1	identical	327403	327403
SAMN10697583	1773	1773	Mycobacterium tuberculosis	Mycobacterium tuberculosis (high G+C Gram-positive bacteria)	PRJNA343736	Scaffold	GCA_004109975.1	GCF_004109975.1	identical	203091	203091
SAMN10697520	1773	1773	Mycobacterium tuberculosis	Mycobacterium tuberculosis (high G+C Gram-positive bacteria)	PRJNA343736	Contig	GCA_004109925.1	GCF_004109925.1	identical	378468	378468
SAMN10697600	1773	1773	Mycobacterium tuberculosis	Mycobacterium tuberculosis (high G+C Gram-positive bacteria)	PRJNA343736	Scaffold	GCA_004109935.1	GCF_004109935.1	identical	267130	267130
SAMN10697608	1773	1773	Mycobacterium tuberculosis	Mycobacterium tuberculosis (high G+C Gram-positive bacteria)	PRJNA343736	Contig	GCA_004109945.1	GCF_004109945.1	identical	335340	335340
SAMN10697567	1773	1773	Mycobacterium tuberculosis	Mycobacterium tuberculosis (high G+C Gram-positive bacteria)	PRJNA343736	Contig	GCA_004109865.1	GCF_004109865.1	identical	2484394	2484394
SAMN10697593	1773	1773	Mycobacterium tuberculosis	Mycobacterium tuberculosis (high G+C Gram-positive bacteria)	PRJNA343736	Scaffold	GCA_004109835.1	GCF_004109835.1	identical	81516	81516
SAMN10697609	1773	1773	Mycobacterium tuberculosis	Mycobacterium tuberculosis (high G+C Gram-positive bacteria)	PRJNA343736	Contig	GCA_004109845.1	GCF_004109845.1	identical	3109820	3109820
SAMN10697596	1773	1773	Mycobacterium tuberculosis	Mycobacterium tuberculosis (high G+C Gram-positive bacteria)	PRJNA343736	Scaffold	GCA_004109855.1	GCF_004109855.1	identical	261582	261582
SAMN10697581	1773	1773	Mycobacterium tuberculosis	Mycobacterium tuberculosis (high G+C Gram-positive bacteria)	PRJNA343736	Contig	GCA_004109825.1	GCF_004109825.1	identical	267055	267055
SAMN10697566	1773	1773	Mycobacterium tuberculosis	Mycobacterium tuberculosis (high G+C Gram-positive bacteria)	PRJNA343736	Contig	GCA_004109765.1	GCF_004109765.1	identical	1272735	1272735
SAMN10697610	1773	1773	Mycobacterium tuberculosis	Mycobacterium tuberculosis (high G+C Gram-positive bacteria)	PRJNA343736	Contig	GCA_004109775.1	GCF_004109775.1	identical	4387793	4387793
SAMN10697569	1773	1773	Mycobacterium tuberculosis	Mycobacterium tuberculosis (high G+C Gram-positive bacteria)	PRJNA343736	Contig	GCA_004109725.1	GCF_004109725.1	identical	2682988	2682988
SAMN10697601	1773	1773	Mycobacterium tuberculosis	Mycobacterium tuberculosis (high G+C Gram-positive bacteria)	PRJNA343736	Contig	GCA_004109715.1	GCF_004109715.1	identical	358437	358437
SAMN10697582	1773	1773	Mycobacterium tuberculosis	Mycobacterium tuberculosis (high G+C Gram-positive bacteria)	PRJNA343736	Contig	GCA_004109705.1	GCF_004109705.1	identical	399190	399190
SAMN10697576	1773	1773	Mycobacterium tuberculosis	Mycobacterium tuberculosis (high G+C Gram-positive bacteria)	PRJNA343736	Scaffold	GCA_004109645.1	GCF_004109645.1	identical	317274	317274
SAMN10697586	1773	1773	Mycobacterium tuberculosis	Mycobacterium tuberculosis (high G+C Gram-positive bacteria)	PRJNA343736	Contig	GCA_004109615.1	GCF_004109615.1	identical	400560	400560
SAMN10697597	1773	1773	Mycobacterium tuberculosis	Mycobacterium tuberculosis (high G+C Gram-positive bacteria)	PRJNA343736	Contig	GCA_004109635.1	GCF_004109635.1	identical	470078	470078
SAMN10697611	1773	1773	Mycobacterium tuberculosis	Mycobacterium tuberculosis (high G+C Gram-positive bacteria)	PRJNA343736	Contig	GCA_004109605.1	GCF_004109605.1	identical	3113306	3113306
SAMN10697563	1773	1773	Mycobacterium tuberculosis	Mycobacterium tuberculosis (high G+C Gram-positive bacteria)	PRJNA343736	Contig	GCA_004109625.1	GCF_004109625.1	identical	500534	500534
SAMN10697585	1773	1773	Mycobacterium tuberculosis	Mycobacterium tuberculosis (high G+C Gram-positive bacteria)	PRJNA343736	Contig	GCA_004109535.1	GCF_004109535.1	identical	285613	285613
SAMN10697614	1773	1773	Mycobacterium tuberculosis	Mycobacterium tuberculosis (high G+C Gram-positive bacteria)	PRJNA343736	Contig	GCA_004109565.1	GCF_004109565.1	identical	2401400	2401400
SAMN10697577	1773	1773	Mycobacterium tuberculosis	Mycobacterium tuberculosis (high G+C Gram-positive bacteria)	PRJNA343736	Scaffold	GCA_004109435.1	GCF_004109435.1	identical	267108	267108
SAMN10697599	1773	1773	Mycobacterium tuberculosis	Mycobacterium tuberculosis (high G+C Gram-positive bacteria)	PRJNA343736	Scaffold	GCA_004109405.1	GCF_004109405.1	identical	349155	349155
SAMN10697612	1773	1773	Mycobacterium tuberculosis	Mycobacterium tuberculosis (high G+C Gram-positive bacteria)	PRJNA343736	Scaffold	GCA_004109415.1	GCF_004109415.1	identical	414987	416704
SAMN10697568	1773	1773	Mycobacterium tuberculosis	Mycobacterium tuberculosis (high G+C Gram-positive bacteria)	PRJNA343736	Scaffold	GCA_004109505.1	GCF_004109505.1	identical	1086616	1184134
SAMN10697564	1773	1773	Mycobacterium tuberculosis	Mycobacterium tuberculosis (high G+C Gram-positive bacteria)	PRJNA343736	Contig	GCA_004109425.1	GCF_004109425.1	identical	879031	879031
SAMN10697573	1773	1773	Mycobacterium tuberculosis	Mycobacterium tuberculosis (high G+C Gram-positive bacteria)	PRJNA343736	Contig	GCA_004109445.1	GCF_004109445.1	identical	282045	282045
SAMN10697574	1773	1773	Mycobacterium tuberculosis	Mycobacterium tuberculosis (high G+C Gram-positive bacteria)	PRJNA343736	Scaffold	GCA_004109515.1	GCF_004109515.1	identical	328650	328650
SAMN10697660	1773	1773	Mycobacterium tuberculosis	Mycobacterium tuberculosis (high G+C Gram-positive bacteria)	PRJNA343736	Contig	GCA_004109335.1	GCF_004109335.1	identical	2537880	2537880
SAMN10697661	1773	1773	Mycobacterium tuberculosis	Mycobacterium tuberculosis (high G+C Gram-positive bacteria)	PRJNA343736	Contig	GCA_004109315.1	GCF_004109315.1	identical	463104	463104
SAMN10697659	1773	1773	Mycobacterium tuberculosis	Mycobacterium tuberculosis (high G+C Gram-positive bacteria)	PRJNA343736	Scaffold	GCA_004109285.1	GCF_004109285.1	identical	497928	497928
SAMN10697663	1773	1773	Mycobacterium tuberculosis	Mycobacterium tuberculosis (high G+C Gram-positive bacteria)	PRJNA343736	Scaffold	GCA_004109265.1	GCF_004109265.1	identical	363394	363394
SAMN10697662	1773	1773	Mycobacterium tuberculosis	Mycobacterium tuberculosis (high G+C Gram-positive bacteria)	PRJNA343736	Scaffold	GCA_004109255.1	GCF_004109255.1	identical	464522	464522
SAMN10697665	1773	1773	Mycobacterium tuberculosis	Mycobacterium tuberculosis (high G+C Gram-positive bacteria)	PRJNA343736	Contig	GCA_004109245.1	GCF_004109245.1	identical	2719895	2719895
SAMN10697669	1773	1773	Mycobacterium tuberculosis	Mycobacterium tuberculosis (high G+C Gram-positive bacteria)	PRJNA343736	Contig	GCA_004109145.1	GCF_004109145.1	identical	4400687	4400687
SAMN10697670	1773	1773	Mycobacterium tuberculosis	Mycobacterium tuberculosis (high G+C Gram-positive bacteria)	PRJNA343736	Contig	GCA_004109125.1	GCF_004109125.1	identical	3544406	3544406
SAMN10697664	1773	1773	Mycobacterium tuberculosis	Mycobacterium tuberculosis (high G+C Gram-positive bacteria)	PRJNA343736	Contig	GCA_004109215.1	GCF_004109215.1	identical	612239	612239
SAMN10697667	1773	1773	Mycobacterium tuberculosis	Mycobacterium tuberculosis (high G+C Gram-positive bacteria)	PRJNA343736	Contig	GCA_004109165.1	GCF_004109165.1	identical	1949262	1949262
SAMN10697658	1773	1773	Mycobacterium tuberculosis	Mycobacterium tuberculosis (high G+C Gram-positive bacteria)	PRJNA343736	Contig	GCA_004109135.1	GCF_004109135.1	identical	498353	498353
SAMN10697666	1773	1773	Mycobacterium tuberculosis	Mycobacterium tuberculosis (high G+C Gram-positive bacteria)	PRJNA343736	Contig	GCA_004109195.1	GCF_004109195.1	identical	2745510	2745510
SAMN10697671	1773	1773	Mycobacterium tuberculosis	Mycobacterium tuberculosis (high G+C Gram-positive bacteria)	PRJNA343736	Contig	GCA_004109105.1	GCF_004109105.1	identical	2536884	2536884
SAMN10697674	1773	1773	Mycobacterium tuberculosis	Mycobacterium tuberculosis (high G+C Gram-positive bacteria)	PRJNA343736	Contig	GCA_004109025.1	GCF_004109025.1	identical	2509718	2509718
SAMN10697673	1773	1773	Mycobacterium tuberculosis	Mycobacterium tuberculosis (high G+C Gram-positive bacteria)	PRJNA343736	Contig	GCA_004109035.1	GCF_004109035.1	identical	3156987	3156987
SAMN10697676	1773	1773	Mycobacterium tuberculosis	Mycobacterium tuberculosis (high G+C Gram-positive bacteria)	PRJNA343736	Contig	GCA_004108955.1	GCF_004108955.1	identical	3212358	3212358
SAMN10697697	1773	1773	Mycobacterium tuberculosis	Mycobacterium tuberculosis (high G+C Gram-positive bacteria)	PRJNA343736	Scaffold	GCA_004108945.1	GCF_004108945.1	identical	758854	758854
SAMN10697681	1773	1773	Mycobacterium tuberculosis	Mycobacterium tuberculosis (high G+C Gram-positive bacteria)	PRJNA343736	Scaffold	GCA_004108935.1	GCF_004108935.1	identical	769171	769171
SAMN10697672	1773	1773	Mycobacterium tuberculosis	Mycobacterium tuberculosis (high G+C Gram-positive bacteria)	PRJNA343736	Contig	GCA_004109045.1	GCF_004109045.1	identical	1125955	1125955
SAMN10697657	1773	1773	Mycobacterium tuberculosis	Mycobacterium tuberculosis (high G+C Gram-positive bacteria)	PRJNA343736	Scaffold	GCA_004109055.1	GCF_004109055.1	identical	1042921	1042921
SAMN10697675	1773	1773	Mycobacterium tuberculosis	Mycobacterium tuberculosis (high G+C Gram-positive bacteria)	PRJNA343736	Contig	GCA_004109005.1	GCF_004109005.1	identical	1219444	1219444
SAMN10697678	1773	1773	Mycobacterium tuberculosis	Mycobacterium tuberculosis (high G+C Gram-positive bacteria)	PRJNA343736	Scaffold	GCA_004108915.1	GCF_004108915.1	identical	1224215	2690383
SAMN10697680	1773	1773	Mycobacterium tuberculosis	Mycobacterium tuberculosis (high G+C Gram-positive bacteria)	PRJNA343736	Contig	GCA_004108905.1	GCF_004108905.1	identical	583890	583890
SAMN10697677	1773	1773	Mycobacterium tuberculosis	Mycobacterium tuberculosis (high G+C Gram-positive bacteria)	PRJNA343736	Contig	GCA_004108885.1	GCF_004108885.1	identical	2510714	2510714
SAMN10697668	1773	1773	Mycobacterium tuberculosis	Mycobacterium tuberculosis (high G+C Gram-positive bacteria)	PRJNA343736	Contig	GCA_004108825.1	GCF_004108825.1	identical	2708199	2708199
SAMN10697691	1773	1773	Mycobacterium tuberculosis	Mycobacterium tuberculosis (high G+C Gram-positive bacteria)	PRJNA343736	Contig	GCA_004108845.1	GCF_004108845.1	identical	462961	462961
SAMN10697682	1773	1773	Mycobacterium tuberculosis	Mycobacterium tuberculosis (high G+C Gram-positive bacteria)	PRJNA343736	Contig	GCA_004108795.1	GCF_004108795.1	identical	462093	462093
SAMN10697690	1773	1773	Mycobacterium tuberculosis	Mycobacterium tuberculosis (high G+C Gram-positive bacteria)	PRJNA343736	Contig	GCA_004108815.1	GCF_004108815.1	identical	429904	429904
SAMN10697698	1773	1773	Mycobacterium tuberculosis	Mycobacterium tuberculosis (high G+C Gram-positive bacteria)	PRJNA343736	Contig	GCA_004108765.1	GCF_004108765.1	identical	503780	503780
SAMN10697687	1773	1773	Mycobacterium tuberculosis	Mycobacterium tuberculosis (high G+C Gram-positive bacteria)	PRJNA343736	Contig	GCA_004108745.1	GCF_004108745.1	identical	2710749	2710749
SAMN10697692	1773	1773	Mycobacterium tuberculosis	Mycobacterium tuberculosis (high G+C Gram-positive bacteria)	PRJNA343736	Scaffold	GCA_004108785.1	GCF_004108785.1	identical	500468	500468
SAMN10697688	1773	1773	Mycobacterium tuberculosis	Mycobacterium tuberculosis (high G+C Gram-positive bacteria)	PRJNA343736	Contig	GCA_004108695.1	GCF_004108695.1	identical	463117	463117
SAMN10697679	1773	1773	Mycobacterium tuberculosis	Mycobacterium tuberculosis (high G+C Gram-positive bacteria)	PRJNA343736	Contig	GCA_004108685.1	GCF_004108685.1	identical	1287640	1287640
SAMN10697693	1773	1773	Mycobacterium tuberculosis	Mycobacterium tuberculosis (high G+C Gram-positive bacteria)	PRJNA343736	Contig	GCA_004108675.1	GCF_004108675.1	identical	498871	498871
SAMN10697689	1773	1773	Mycobacterium tuberculosis	Mycobacterium tuberculosis (high G+C Gram-positive bacteria)	PRJNA343736	Contig	GCA_004108665.1	GCF_004108665.1	identical	588017	588017
SAMN10697684	1773	1773	Mycobacterium tuberculosis	Mycobacterium tuberculosis (high G+C Gram-positive bacteria)	PRJNA343736	Contig	GCA_004108645.1	GCF_004108645.1	identical	1026378	1026378
SAMN10697700	1773	1773	Mycobacterium tuberculosis	Mycobacterium tuberculosis (high G+C Gram-positive bacteria)	PRJNA343736	Contig	GCA_004108595.1	GCF_004108595.1	identical	652595	652595
SAMN10697686	1773	1773	Mycobacterium tuberculosis	Mycobacterium tuberculosis (high G+C Gram-positive bacteria)	PRJNA343736	Contig	GCA_004108565.1	GCF_004108565.1	identical	2696336	2696336
SAMN10697699	1773	1773	Mycobacterium tuberculosis	Mycobacterium tuberculosis (high G+C Gram-positive bacteria)	PRJNA343736	Contig	GCA_004108585.1	GCF_004108585.1	identical	678752	678752
SAMN10697696	1773	1773	Mycobacterium tuberculosis	Mycobacterium tuberculosis (high G+C Gram-positive bacteria)	PRJNA343736	Contig	GCA_004108575.1	GCF_004108575.1	identical	2504185	2504185
SAMN10697694	1773	1773	Mycobacterium tuberculosis	Mycobacterium tuberculosis (high G+C Gram-positive bacteria)	PRJNA343736	Scaffold	GCA_004108545.1	GCF_004108545.1	identical	441851	441851
SAMN10697683	1773	1773	Mycobacterium tuberculosis	Mycobacterium tuberculosis (high G+C Gram-positive bacteria)	PRJNA343736	Scaffold	GCA_004108485.1	GCF_004108485.1	identical	854687	2686014
SAMN10697685	1773	1773	Mycobacterium tuberculosis	Mycobacterium tuberculosis (high G+C Gram-positive bacteria)	PRJNA343736	Contig	GCA_004108445.1	GCF_004108445.1	identical	768767	768767
SAMN10697733	1773	1773	Mycobacterium tuberculosis	Mycobacterium tuberculosis (high G+C Gram-positive bacteria)	PRJNA343736	Scaffold	GCA_004108415.1	GCF_004108415.1	identical	2512471	2710762
SAMN10697701	1773	1773	Mycobacterium tuberculosis	Mycobacterium tuberculosis (high G+C Gram-positive bacteria)	PRJNA343736	Contig	GCA_004108475.1	GCF_004108475.1	identical	2509907	2509907
SAMN10697732	1773	1773	Mycobacterium tuberculosis	Mycobacterium tuberculosis (high G+C Gram-positive bacteria)	PRJNA343736	Contig	GCA_004108465.1	GCF_004108465.1	identical	614264	614264
SAMN10697706	1773	1773	Mycobacterium tuberculosis	Mycobacterium tuberculosis (high G+C Gram-positive bacteria)	PRJNA343736	Contig	GCA_004108455.1	GCF_004108455.1	identical	1191006	1191006
SAMN10697717	1773	1773	Mycobacterium tuberculosis	Mycobacterium tuberculosis (high G+C Gram-positive bacteria)	PRJNA343736	Contig	GCA_004108375.1	GCF_004108375.1	identical	769426	769426
SAMN10697722	1773	1773	Mycobacterium tuberculosis	Mycobacterium tuberculosis (high G+C Gram-positive bacteria)	PRJNA343736	Scaffold	GCA_004108315.1	GCF_004108315.1	identical	400351	400351
SAMN10697734	1773	1773	Mycobacterium tuberculosis	Mycobacterium tuberculosis (high G+C Gram-positive bacteria)	PRJNA343736	Contig	GCA_004108345.1	GCF_004108345.1	identical	614673	614673
SAMN10697704	1773	1773	Mycobacterium tuberculosis	Mycobacterium tuberculosis (high G+C Gram-positive bacteria)	PRJNA343736	Contig	GCA_004108355.1	GCF_004108355.1	identical	1094764	1094764
SAMN10697710	1773	1773	Mycobacterium tuberculosis	Mycobacterium tuberculosis (high G+C Gram-positive bacteria)	PRJNA343736	Contig	GCA_004108365.1	GCF_004108365.1	identical	1265909	1265909
SAMN10697712	1773	1773	Mycobacterium tuberculosis	Mycobacterium tuberculosis (high G+C Gram-positive bacteria)	PRJNA343736	Contig	GCA_004108255.1	GCF_004108255.1	identical	2508845	2508845
SAMN10697735	1773	1773	Mycobacterium tuberculosis	Mycobacterium tuberculosis (high G+C Gram-positive bacteria)	PRJNA343736	Scaffold	GCA_004108305.1	GCF_004108305.1	identical	2701526	2727952
SAMN10697736	1773	1773	Mycobacterium tuberculosis	Mycobacterium tuberculosis (high G+C Gram-positive bacteria)	PRJNA343736	Scaffold	GCA_004108265.1	GCF_004108265.1	identical	588332	684272
SAMN10697705	1773	1773	Mycobacterium tuberculosis	Mycobacterium tuberculosis (high G+C Gram-positive bacteria)	PRJNA343736	Contig	GCA_004108205.1	GCF_004108205.1	identical	2709511	2709511
SAMN10697729	1773	1773	Mycobacterium tuberculosis	Mycobacterium tuberculosis (high G+C Gram-positive bacteria)	PRJNA343736	Contig	GCA_004108245.1	GCF_004108245.1	identical	1211652	1211652
SAMN10697737	1773	1773	Mycobacterium tuberculosis	Mycobacterium tuberculosis (high G+C Gram-positive bacteria)	PRJNA343736	Contig	GCA_004108185.1	GCF_004108185.1	identical	3928538	3928538
SAMN10697724	1773	1773	Mycobacterium tuberculosis	Mycobacterium tuberculosis (high G+C Gram-positive bacteria)	PRJNA343736	Scaffold	GCA_004108145.1	GCF_004108145.1	identical	358577	358577
SAMN10697723	1773	1773	Mycobacterium tuberculosis	Mycobacterium tuberculosis (high G+C Gram-positive bacteria)	PRJNA343736	Scaffold	GCA_004108165.1	GCF_004108165.1	identical	409649	463062
SAMN10697719	1773	1773	Mycobacterium tuberculosis	Mycobacterium tuberculosis (high G+C Gram-positive bacteria)	PRJNA343736	Scaffold	GCA_004108155.1	GCF_004108155.1	identical	617853	617853
SAMN10697713	1773	1773	Mycobacterium tuberculosis	Mycobacterium tuberculosis (high G+C Gram-positive bacteria)	PRJNA343736	Contig	GCA_004108125.1	GCF_004108125.1	identical	2493961	2493961
SAMN10697728	1773	1773	Mycobacterium tuberculosis	Mycobacterium tuberculosis (high G+C Gram-positive bacteria)	PRJNA343736	Contig	GCA_004108055.1	GCF_004108055.1	identical	2684043	2684043
SAMN10697738	1773	1773	Mycobacterium tuberculosis	Mycobacterium tuberculosis (high G+C Gram-positive bacteria)	PRJNA343736	Scaffold	GCA_004108065.1	GCF_004108065.1	identical	1126213	1127366
SAMN10697730	1773	1773	Mycobacterium tuberculosis	Mycobacterium tuberculosis (high G+C Gram-positive bacteria)	PRJNA343736	Contig	GCA_004108075.1	GCF_004108075.1	identical	2721553	2721553
SAMN10697709	1773	1773	Mycobacterium tuberculosis	Mycobacterium tuberculosis (high G+C Gram-positive bacteria)	PRJNA343736	Contig	GCA_004108045.1	GCF_004108045.1	identical	887802	887802
SAMN10697739	1773	1773	Mycobacterium tuberculosis	Mycobacterium tuberculosis (high G+C Gram-positive bacteria)	PRJNA343736	Contig	GCA_004107985.1	GCF_004107985.1	identical	836466	836466
SAMN10697703	1773	1773	Mycobacterium tuberculosis	Mycobacterium tuberculosis (high G+C Gram-positive bacteria)	PRJNA343736	Contig	GCA_004108005.1	GCF_004108005.1	identical	2509526	2509526
SAMN10697711	1773	1773	Mycobacterium tuberculosis	Mycobacterium tuberculosis (high G+C Gram-positive bacteria)	PRJNA343736	Contig	GCA_004107965.1	GCF_004107965.1	identical	2518687	2518687
SAMN10697695	1773	1773	Mycobacterium tuberculosis	Mycobacterium tuberculosis (high G+C Gram-positive bacteria)	PRJNA343736	Contig	GCA_004107975.1	GCF_004107975.1	identical	1045434	1045434
SAMN10697740	1773	1773	Mycobacterium tuberculosis	Mycobacterium tuberculosis (high G+C Gram-positive bacteria)	PRJNA343736	Contig	GCA_004107895.1	GCF_004107895.1	identical	2693303	2693303
SAMN10697714	1773	1773	Mycobacterium tuberculosis	Mycobacterium tuberculosis (high G+C Gram-positive bacteria)	PRJNA343736	Scaffold	GCA_004107945.1	GCF_004107945.1	identical	1612269	1612269
SAMN10697707	1773	1773	Mycobacterium tuberculosis	Mycobacterium tuberculosis (high G+C Gram-positive bacteria)	PRJNA343736	Contig	GCA_004107885.1	GCF_004107885.1	identical	2705243	2705243
SAMN10697708	1773	1773	Mycobacterium tuberculosis	Mycobacterium tuberculosis (high G+C Gram-positive bacteria)	PRJNA343736	Contig	GCA_004107875.1	GCF_004107875.1	identical	839246	839246
SAMN10697720	1773	1773	Mycobacterium tuberculosis	Mycobacterium tuberculosis (high G+C Gram-positive bacteria)	PRJNA343736	Contig	GCA_004107845.1	GCF_004107845.1	identical	681523	681523
SAMN10697702	1773	1773	Mycobacterium tuberculosis	Mycobacterium tuberculosis (high G+C Gram-positive bacteria)	PRJNA343736	Contig	GCA_004107865.1	GCF_004107865.1	identical	2496211	2496211
SAMN10697741	1773	1773	Mycobacterium tuberculosis	Mycobacterium tuberculosis (high G+C Gram-positive bacteria)	PRJNA343736	Contig	GCA_004107795.1	GCF_004107795.1	identical	2495952	2495952
SAMN10697716	1773	1773	Mycobacterium tuberculosis	Mycobacterium tuberculosis (high G+C Gram-positive bacteria)	PRJNA343736	Contig	GCA_004107785.1	GCF_004107785.1	identical	1283851	1283851
SAMN10697743	1773	1773	Mycobacterium tuberculosis	Mycobacterium tuberculosis (high G+C Gram-positive bacteria)	PRJNA343736	Scaffold	GCA_004107775.1	GCF_004107775.1	identical	499485	499485
SAMN10697727	1773	1773	Mycobacterium tuberculosis	Mycobacterium tuberculosis (high G+C Gram-positive bacteria)	PRJNA343736	Contig	GCA_004107765.1	GCF_004107765.1	identical	2698769	2698769
SAMN10697744	1773	1773	Mycobacterium tuberculosis	Mycobacterium tuberculosis (high G+C Gram-positive bacteria)	PRJNA343736	Contig	GCA_004107745.1	GCF_004107745.1	identical	2692366	2692366
SAMN10697718	1773	1773	Mycobacterium tuberculosis	Mycobacterium tuberculosis (high G+C Gram-positive bacteria)	PRJNA343736	Contig	GCA_004107705.1	GCF_004107705.1	identical	2498528	2498528
SAMN10697745	1773	1773	Mycobacterium tuberculosis	Mycobacterium tuberculosis (high G+C Gram-positive bacteria)	PRJNA343736	Contig	GCA_004107695.1	GCF_004107695.1	identical	854698	854698
SAMN10697746	1773	1773	Mycobacterium tuberculosis	Mycobacterium tuberculosis (high G+C Gram-positive bacteria)	PRJNA343736	Contig	GCA_004107675.1	GCF_004107675.1	identical	2501910	2501910
SAMN10697742	1773	1773	Mycobacterium tuberculosis	Mycobacterium tuberculosis (high G+C Gram-positive bacteria)	PRJNA343736	Contig	GCA_004107665.1	GCF_004107665.1	identical	2510779	2510779
SAMN10697751	1773	1773	Mycobacterium tuberculosis	Mycobacterium tuberculosis (high G+C Gram-positive bacteria)	PRJNA343736	Scaffold	GCA_004107645.1	GCF_004107645.1	identical	783843	2513645
SAMN10697726	1773	1773	Mycobacterium tuberculosis	Mycobacterium tuberculosis (high G+C Gram-positive bacteria)	PRJNA343736	Contig	GCA_004107615.1	GCF_004107615.1	identical	769022	769022
SAMN10697725	1773	1773	Mycobacterium tuberculosis	Mycobacterium tuberculosis (high G+C Gram-positive bacteria)	PRJNA343736	Scaffold	GCA_004107595.1	GCF_004107595.1	identical	497058	497058
SAMN10697755	1773	1773	Mycobacterium tuberculosis	Mycobacterium tuberculosis (high G+C Gram-positive bacteria)	PRJNA343736	Contig	GCA_004107585.1	GCF_004107585.1	identical	769383	769383
SAMN10697777	1773	1773	Mycobacterium tuberculosis	Mycobacterium tuberculosis (high G+C Gram-positive bacteria)	PRJNA343736	Contig	GCA_004107565.1	GCF_004107565.1	identical	882131	882131
SAMN10697773	1773	1773	Mycobacterium tuberculosis	Mycobacterium tuberculosis (high G+C Gram-positive bacteria)	PRJNA343736	Contig	GCA_004107515.1	GCF_004107515.1	identical	3927508	3927508
SAMN10697757	1773	1773	Mycobacterium tuberculosis	Mycobacterium tuberculosis (high G+C Gram-positive bacteria)	PRJNA343736	Contig	GCA_004107525.1	GCF_004107525.1	identical	1126013	1126013
SAMN10697778	1773	1773	Mycobacterium tuberculosis	Mycobacterium tuberculosis (high G+C Gram-positive bacteria)	PRJNA343736	Contig	GCA_004107505.1	GCF_004107505.1	identical	769457	769457
SAMN10697762	1773	1773	Mycobacterium tuberculosis	Mycobacterium tuberculosis (high G+C Gram-positive bacteria)	PRJNA343736	Contig	GCA_004107485.1	GCF_004107485.1	identical	2518327	2518327
SAMN10697779	1773	1773	Mycobacterium tuberculosis	Mycobacterium tuberculosis (high G+C Gram-positive bacteria)	PRJNA343736	Contig	GCA_004107465.1	GCF_004107465.1	identical	567195	567195
SAMN10697758	1773	1773	Mycobacterium tuberculosis	Mycobacterium tuberculosis (high G+C Gram-positive bacteria)	PRJNA343736	Scaffold	GCA_004107445.1	GCF_004107445.1	identical	587584	587584
SAMN10697761	1773	1773	Mycobacterium tuberculosis	Mycobacterium tuberculosis (high G+C Gram-positive bacteria)	PRJNA343736	Contig	GCA_004107405.1	GCF_004107405.1	identical	769031	769031
SAMN10697759	1773	1773	Mycobacterium tuberculosis	Mycobacterium tuberculosis (high G+C Gram-positive bacteria)	PRJNA343736	Scaffold	GCA_004107375.1	GCF_004107375.1	identical	1737886	1739173
SAMN10697780	1773	1773	Mycobacterium tuberculosis	Mycobacterium tuberculosis (high G+C Gram-positive bacteria)	PRJNA343736	Contig	GCA_004107395.1	GCF_004107395.1	identical	785242	785242
SAMN10697747	1773	1773	Mycobacterium tuberculosis	Mycobacterium tuberculosis (high G+C Gram-positive bacteria)	PRJNA343736	Contig	GCA_004107365.1	GCF_004107365.1	identical	837911	837911
SAMN10697781	1773	1773	Mycobacterium tuberculosis	Mycobacterium tuberculosis (high G+C Gram-positive bacteria)	PRJNA343736	Contig	GCA_004107345.1	GCF_004107345.1	identical	587073	587073
SAMN10697731	1773	1773	Mycobacterium tuberculosis	Mycobacterium tuberculosis (high G+C Gram-positive bacteria)	PRJNA343736	Contig	GCA_004107305.1	GCF_004107305.1	identical	780391	780391
SAMN10697769	1773	1773	Mycobacterium tuberculosis	Mycobacterium tuberculosis (high G+C Gram-positive bacteria)	PRJNA343736	Contig	GCA_004107295.1	GCF_004107295.1	identical	1182070	1182070
SAMN10697782	1773	1773	Mycobacterium tuberculosis	Mycobacterium tuberculosis (high G+C Gram-positive bacteria)	PRJNA343736	Scaffold	GCA_004107285.1	GCF_004107285.1	identical	758883	758883
SAMN10697783	1773	1773	Mycobacterium tuberculosis	Mycobacterium tuberculosis (high G+C Gram-positive bacteria)	PRJNA343736	Contig	GCA_004107265.1	GCF_004107265.1	identical	461558	461558
SAMN10697753	1773	1773	Mycobacterium tuberculosis	Mycobacterium tuberculosis (high G+C Gram-positive bacteria)	PRJNA343736	Scaffold	GCA_004107245.1	GCF_004107245.1	identical	758562	758562
SAMN10697789	1773	1773	Mycobacterium tuberculosis	Mycobacterium tuberculosis (high G+C Gram-positive bacteria)	PRJNA343736	Scaffold	GCA_004107205.1	GCF_004107205.1	identical	1193091	2866936
SAMN10697765	1773	1773	Mycobacterium tuberculosis	Mycobacterium tuberculosis (high G+C Gram-positive bacteria)	PRJNA343736	Contig	GCA_004107195.1	GCF_004107195.1	identical	496456	496456
SAMN10697766	1773	1773	Mycobacterium tuberculosis	Mycobacterium tuberculosis (high G+C Gram-positive bacteria)	PRJNA343736	Contig	GCA_004107185.1	GCF_004107185.1	identical	838070	838070
SAMN10697763	1773	1773	Mycobacterium tuberculosis	Mycobacterium tuberculosis (high G+C Gram-positive bacteria)	PRJNA343736	Contig	GCA_004107145.1	GCF_004107145.1	identical	768995	768995
SAMN10697774	1773	1773	Mycobacterium tuberculosis	Mycobacterium tuberculosis (high G+C Gram-positive bacteria)	PRJNA343736	Contig	GCA_004107115.1	GCF_004107115.1	identical	2707089	2707089
SAMN10697790	1773	1773	Mycobacterium tuberculosis	Mycobacterium tuberculosis (high G+C Gram-positive bacteria)	PRJNA343736	Contig	GCA_004107125.1	GCF_004107125.1	identical	3122440	3122440
SAMN10697715	1773	1773	Mycobacterium tuberculosis	Mycobacterium tuberculosis (high G+C Gram-positive bacteria)	PRJNA343736	Contig	GCA_004107095.1	GCF_004107095.1	identical	769813	769813
SAMN10697791	1773	1773	Mycobacterium tuberculosis	Mycobacterium tuberculosis (high G+C Gram-positive bacteria)	PRJNA343736	Contig	GCA_004107085.1	GCF_004107085.1	identical	2549264	2549264
SAMN10697760	1773	1773	Mycobacterium tuberculosis	Mycobacterium tuberculosis (high G+C Gram-positive bacteria)	PRJNA343736	Scaffold	GCA_004107025.1	GCF_004107025.1	identical	2507064	2507064
SAMN10697767	1773	1773	Mycobacterium tuberculosis	Mycobacterium tuberculosis (high G+C Gram-positive bacteria)	PRJNA343736	Scaffold	GCA_004107035.1	GCF_004107035.1	identical	497142	497142
SAMN10697786	1773	1773	Mycobacterium tuberculosis	Mycobacterium tuberculosis (high G+C Gram-positive bacteria)	PRJNA343736	Contig	GCA_004107005.1	GCF_004107005.1	identical	769524	769524
SAMN10697793	1773	1773	Mycobacterium tuberculosis	Mycobacterium tuberculosis (high G+C Gram-positive bacteria)	PRJNA343736	Contig	GCA_004106995.1	GCF_004106995.1	identical	2415179	2415179
SAMN10697771	1773	1773	Mycobacterium tuberculosis	Mycobacterium tuberculosis (high G+C Gram-positive bacteria)	PRJNA343736	Contig	GCA_004106985.1	GCF_004106985.1	identical	2697635	2697635
SAMN10697792	1773	1773	Mycobacterium tuberculosis	Mycobacterium tuberculosis (high G+C Gram-positive bacteria)	PRJNA343736	Contig	GCA_004106905.1	GCF_004106905.1	identical	614246	614246
SAMN10697794	1773	1773	Mycobacterium tuberculosis	Mycobacterium tuberculosis (high G+C Gram-positive bacteria)	PRJNA343736	Scaffold	GCA_004106925.1	GCF_004106925.1	identical	2321092	2321092
SAMN10697756	1773	1773	Mycobacterium tuberculosis	Mycobacterium tuberculosis (high G+C Gram-positive bacteria)	PRJNA343736	Scaffold	GCA_004106915.1	GCF_004106915.1	identical	765919	765919
SAMN10697776	1773	1773	Mycobacterium tuberculosis	Mycobacterium tuberculosis (high G+C Gram-positive bacteria)	PRJNA343736	Contig	GCA_004106895.1	GCF_004106895.1	identical	608905	608905
SAMN10697775	1773	1773	Mycobacterium tuberculosis	Mycobacterium tuberculosis (high G+C Gram-positive bacteria)	PRJNA343736	Contig	GCA_004106885.1	GCF_004106885.1	identical	2483209	2483209
SAMN10697795	1773	1773	Mycobacterium tuberculosis	Mycobacterium tuberculosis (high G+C Gram-positive bacteria)	PRJNA343736	Scaffold	GCA_004106835.1	GCF_004106835.1	identical	609145	609145
SAMN10697721	1773	1773	Mycobacterium tuberculosis	Mycobacterium tuberculosis (high G+C Gram-positive bacteria)	PRJNA343736	Scaffold	GCA_004106855.1	GCF_004106855.1	identical	2512127	2512127
SAMN10697796	1773	1773	Mycobacterium tuberculosis	Mycobacterium tuberculosis (high G+C Gram-positive bacteria)	PRJNA343736	Contig	GCA_004106795.1	GCF_004106795.1	identical	2988320	2988320
SAMN10697750	1773	1773	Mycobacterium tuberculosis	Mycobacterium tuberculosis (high G+C Gram-positive bacteria)	PRJNA343736	Contig	GCA_004106805.1	GCF_004106805.1	identical	502915	502915
SAMN10697770	1773	1773	Mycobacterium tuberculosis	Mycobacterium tuberculosis (high G+C Gram-positive bacteria)	PRJNA343736	Contig	GCA_004106785.1	GCF_004106785.1	identical	2729029	2729029
SAMN10697764	1773	1773	Mycobacterium tuberculosis	Mycobacterium tuberculosis (high G+C Gram-positive bacteria)	PRJNA343736	Contig	GCA_004106725.1	GCF_004106725.1	identical	499865	499865
SAMN10697788	1773	1773	Mycobacterium tuberculosis	Mycobacterium tuberculosis (high G+C Gram-positive bacteria)	PRJNA343736	Scaffold	GCA_004106755.1	GCF_004106755.1	identical	850222	850222
SAMN10697772	1773	1773	Mycobacterium tuberculosis	Mycobacterium tuberculosis (high G+C Gram-positive bacteria)	PRJNA343736	Scaffold	GCA_004106705.1	GCF_004106705.1	identical	2505459	2505459
SAMN10697785	1773	1773	Mycobacterium tuberculosis	Mycobacterium tuberculosis (high G+C Gram-positive bacteria)	PRJNA343736	Contig	GCA_004106695.1	GCF_004106695.1	identical	2500536	2500536
SAMN10697787	1773	1773	Mycobacterium tuberculosis	Mycobacterium tuberculosis (high G+C Gram-positive bacteria)	PRJNA343736	Contig	GCA_004106685.1	GCF_004106685.1	identical	1098474	1098474
SAMN10697800	1773	1773	Mycobacterium tuberculosis	Mycobacterium tuberculosis (high G+C Gram-positive bacteria)	PRJNA343736	Contig	GCA_004106645.1	GCF_004106645.1	identical	759650	759650
SAMN10697801	1773	1773	Mycobacterium tuberculosis	Mycobacterium tuberculosis (high G+C Gram-positive bacteria)	PRJNA343736	Scaffold	GCA_004106625.1	GCF_004106625.1	identical	829313	830912
SAMN10697784	1773	1773	Mycobacterium tuberculosis	Mycobacterium tuberculosis (high G+C Gram-positive bacteria)	PRJNA343736	Scaffold	GCA_004106635.1	GCF_004106635.1	identical	559370	559370
SAMN10697749	1773	1773	Mycobacterium tuberculosis	Mycobacterium tuberculosis (high G+C Gram-positive bacteria)	PRJNA343736	Contig	GCA_004106575.1	GCF_004106575.1	identical	461765	461765
SAMN10697802	1773	1773	Mycobacterium tuberculosis	Mycobacterium tuberculosis (high G+C Gram-positive bacteria)	PRJNA343736	Contig	GCA_004106565.1	GCF_004106565.1	identical	499047	499047
SAMN10697797	1773	1773	Mycobacterium tuberculosis	Mycobacterium tuberculosis (high G+C Gram-positive bacteria)	PRJNA343736	Contig	GCA_004106505.1	GCF_004106505.1	identical	1215651	1215651
SAMN10697803	1773	1773	Mycobacterium tuberculosis	Mycobacterium tuberculosis (high G+C Gram-positive bacteria)	PRJNA343736	Contig	GCA_004106515.1	GCF_004106515.1	identical	1219590	1219590
SAMN10697754	1773	1773	Mycobacterium tuberculosis	Mycobacterium tuberculosis (high G+C Gram-positive bacteria)	PRJNA343736	Contig	GCA_004106495.1	GCF_004106495.1	identical	497194	497194
SAMN10697752	1773	1773	Mycobacterium tuberculosis	Mycobacterium tuberculosis (high G+C Gram-positive bacteria)	PRJNA343736	Contig	GCA_004106465.1	GCF_004106465.1	identical	416757	416757
SAMN10697768	1773	1773	Mycobacterium tuberculosis	Mycobacterium tuberculosis (high G+C Gram-positive bacteria)	PRJNA343736	Contig	GCA_004106485.1	GCF_004106485.1	identical	1280822	1280822
SAMN10697810	1773	1773	Mycobacterium tuberculosis	Mycobacterium tuberculosis (high G+C Gram-positive bacteria)	PRJNA343736	Scaffold	GCA_004106415.1	GCF_004106415.1	identical	792721	792721
SAMN10697806	1773	1773	Mycobacterium tuberculosis	Mycobacterium tuberculosis (high G+C Gram-positive bacteria)	PRJNA343736	Scaffold	GCA_004106425.1	GCF_004106425.1	identical	498875	498875
SAMN10697804	1773	1773	Mycobacterium tuberculosis	Mycobacterium tuberculosis (high G+C Gram-positive bacteria)	PRJNA343736	Scaffold	GCA_004106405.1	GCF_004106405.1	identical	872876	872876
SAMN10697835	1773	1773	Mycobacterium tuberculosis	Mycobacterium tuberculosis (high G+C Gram-positive bacteria)	PRJNA343736	Contig	GCA_004106375.1	GCF_004106375.1	identical	2510268	2510268
SAMN10697812	1773	1773	Mycobacterium tuberculosis	Mycobacterium tuberculosis (high G+C Gram-positive bacteria)	PRJNA343736	Contig	GCA_004106365.1	GCF_004106365.1	identical	1719473	1719473
SAMN10697805	1773	1773	Mycobacterium tuberculosis	Mycobacterium tuberculosis (high G+C Gram-positive bacteria)	PRJNA343736	Scaffold	GCA_004106335.1	GCF_004106335.1	identical	1060878	1060878
SAMN10697811	1773	1773	Mycobacterium tuberculosis	Mycobacterium tuberculosis (high G+C Gram-positive bacteria)	PRJNA343736	Scaffold	GCA_004106295.1	GCF_004106295.1	identical	789420	789420
SAMN10697822	1773	1773	Mycobacterium tuberculosis	Mycobacterium tuberculosis (high G+C Gram-positive bacteria)	PRJNA343736	Contig	GCA_004106285.1	GCF_004106285.1	identical	601997	601997
SAMN10697815	1773	1773	Mycobacterium tuberculosis	Mycobacterium tuberculosis (high G+C Gram-positive bacteria)	PRJNA343736	Contig	GCA_004106275.1	GCF_004106275.1	identical	618120	618120
SAMN10697823	1773	1773	Mycobacterium tuberculosis	Mycobacterium tuberculosis (high G+C Gram-positive bacteria)	PRJNA343736	Contig	GCA_004106265.1	GCF_004106265.1	identical	836313	836313
SAMN10697820	1773	1773	Mycobacterium tuberculosis	Mycobacterium tuberculosis (high G+C Gram-positive bacteria)	PRJNA343736	Contig	GCA_004106225.1	GCF_004106225.1	identical	498813	498813
SAMN10697809	1773	1773	Mycobacterium tuberculosis	Mycobacterium tuberculosis (high G+C Gram-positive bacteria)	PRJNA343736	Scaffold	GCA_004106195.1	GCF_004106195.1	identical	2485773	2485773
SAMN10697818	1773	1773	Mycobacterium tuberculosis	Mycobacterium tuberculosis (high G+C Gram-positive bacteria)	PRJNA343736	Contig	GCA_004106205.1	GCF_004106205.1	identical	852624	852624
SAMN10697824	1773	1773	Mycobacterium tuberculosis	Mycobacterium tuberculosis (high G+C Gram-positive bacteria)	PRJNA343736	Contig	GCA_004106185.1	GCF_004106185.1	identical	2280889	2280889
SAMN10697799	1773	1773	Mycobacterium tuberculosis	Mycobacterium tuberculosis (high G+C Gram-positive bacteria)	PRJNA343736	Scaffold	GCA_004106165.1	GCF_004106165.1	identical	2517332	2517332
SAMN10697816	1773	1773	Mycobacterium tuberculosis	Mycobacterium tuberculosis (high G+C Gram-positive bacteria)	PRJNA343736	Contig	GCA_004106135.1	GCF_004106135.1	identical	588688	588688
SAMN10697819	1773	1773	Mycobacterium tuberculosis	Mycobacterium tuberculosis (high G+C Gram-positive bacteria)	PRJNA343736	Contig	GCA_004106125.1	GCF_004106125.1	identical	3706597	3706597
SAMN10697848	1773	1773	Mycobacterium tuberculosis	Mycobacterium tuberculosis (high G+C Gram-positive bacteria)	PRJNA343736	Contig	GCA_004106085.1	GCF_004106085.1	identical	792839	792839
SAMN10697847	1773	1773	Mycobacterium tuberculosis	Mycobacterium tuberculosis (high G+C Gram-positive bacteria)	PRJNA343736	Contig	GCA_004106075.1	GCF_004106075.1	identical	2705210	2705210
SAMN10697829	1773	1773	Mycobacterium tuberculosis	Mycobacterium tuberculosis (high G+C Gram-positive bacteria)	PRJNA343736	Contig	GCA_004106065.1	GCF_004106065.1	identical	670829	670829
SAMN10697807	1773	1773	Mycobacterium tuberculosis	Mycobacterium tuberculosis (high G+C Gram-positive bacteria)	PRJNA343736	Contig	GCA_004106025.1	GCF_004106025.1	identical	2696226	2696226
SAMN10697849	1773	1773	Mycobacterium tuberculosis	Mycobacterium tuberculosis (high G+C Gram-positive bacteria)	PRJNA343736	Contig	GCA_004105995.1	GCF_004105995.1	identical	2511546	2511546
SAMN10697852	1773	1773	Mycobacterium tuberculosis	Mycobacterium tuberculosis (high G+C Gram-positive bacteria)	PRJNA343736	Contig	GCA_004105985.1	GCF_004105985.1	identical	614232	614232
SAMN10697813	1773	1773	Mycobacterium tuberculosis	Mycobacterium tuberculosis (high G+C Gram-positive bacteria)	PRJNA343736	Scaffold	GCA_004105975.1	GCF_004105975.1	identical	854076	1192334
SAMN10697814	1773	1773	Mycobacterium tuberculosis	Mycobacterium tuberculosis (high G+C Gram-positive bacteria)	PRJNA343736	Contig	GCA_004105965.1	GCF_004105965.1	identical	1212259	1212259
SAMN10697850	1773	1773	Mycobacterium tuberculosis	Mycobacterium tuberculosis (high G+C Gram-positive bacteria)	PRJNA343736	Contig	GCA_004105895.1	GCF_004105895.1	identical	843476	843476
SAMN10697837	1773	1773	Mycobacterium tuberculosis	Mycobacterium tuberculosis (high G+C Gram-positive bacteria)	PRJNA343736	Contig	GCA_004105905.1	GCF_004105905.1	identical	766207	766207
SAMN10697851	1773	1773	Mycobacterium tuberculosis	Mycobacterium tuberculosis (high G+C Gram-positive bacteria)	PRJNA343736	Contig	GCA_004105875.1	GCF_004105875.1	identical	499611	499611
SAMN10697808	1773	1773	Mycobacterium tuberculosis	Mycobacterium tuberculosis (high G+C Gram-positive bacteria)	PRJNA343736	Contig	GCA_004105865.1	GCF_004105865.1	identical	2303204	2303204
SAMN10697843	1773	1773	Mycobacterium tuberculosis	Mycobacterium tuberculosis (high G+C Gram-positive bacteria)	PRJNA343736	Contig	GCA_004105885.1	GCF_004105885.1	identical	624837	624837
SAMN10697836	1773	1773	Mycobacterium tuberculosis	Mycobacterium tuberculosis (high G+C Gram-positive bacteria)	PRJNA343736	Contig	GCA_004105805.1	GCF_004105805.1	identical	626167	626167
SAMN10697859	1773	1773	Mycobacterium tuberculosis	Mycobacterium tuberculosis (high G+C Gram-positive bacteria)	PRJNA343736	Contig	GCA_004105815.1	GCF_004105815.1	identical	2660552	2660552
SAMN10697834	1773	1773	Mycobacterium tuberculosis	Mycobacterium tuberculosis (high G+C Gram-positive bacteria)	PRJNA343736	Contig	GCA_004105795.1	GCF_004105795.1	identical	2525845	2525845
SAMN10697825	1773	1773	Mycobacterium tuberculosis	Mycobacterium tuberculosis (high G+C Gram-positive bacteria)	PRJNA343736	Contig	GCA_004105775.1	GCF_004105775.1	identical	2511717	2511717
SAMN10697844	1773	1773	Mycobacterium tuberculosis	Mycobacterium tuberculosis (high G+C Gram-positive bacteria)	PRJNA343736	Scaffold	GCA_004105765.1	GCF_004105765.1	identical	839119	839119
SAMN10697831	1773	1773	Mycobacterium tuberculosis	Mycobacterium tuberculosis (high G+C Gram-positive bacteria)	PRJNA343736	Contig	GCA_004105725.1	GCF_004105725.1	identical	1194078	1194078
SAMN10697821	1773	1773	Mycobacterium tuberculosis	Mycobacterium tuberculosis (high G+C Gram-positive bacteria)	PRJNA343736	Scaffold	GCA_004105695.1	GCF_004105695.1	identical	462231	462231
SAMN10697845	1773	1773	Mycobacterium tuberculosis	Mycobacterium tuberculosis (high G+C Gram-positive bacteria)	PRJNA343736	Contig	GCA_004105685.1	GCF_004105685.1	identical	364883	364883
SAMN10697748	1773	1773	Mycobacterium tuberculosis	Mycobacterium tuberculosis (high G+C Gram-positive bacteria)	PRJNA343736	Scaffold	GCA_004105665.1	GCF_004105665.1	identical	463048	463048
SAMN10697830	1773	1773	Mycobacterium tuberculosis	Mycobacterium tuberculosis (high G+C Gram-positive bacteria)	PRJNA343736	Scaffold	GCA_004105675.1	GCF_004105675.1	identical	616042	616042
SAMN10697860	1773	1773	Mycobacterium tuberculosis	Mycobacterium tuberculosis (high G+C Gram-positive bacteria)	PRJNA343736	Contig	GCA_004105635.1	GCF_004105635.1	identical	1199665	1199665
SAMN10697861	1773	1773	Mycobacterium tuberculosis	Mycobacterium tuberculosis (high G+C Gram-positive bacteria)	PRJNA343736	Scaffold	GCA_004105615.1	GCF_004105615.1	identical	500855	851255
SAMN10697827	1773	1773	Mycobacterium tuberculosis	Mycobacterium tuberculosis (high G+C Gram-positive bacteria)	PRJNA343736	Scaffold	GCA_004105575.1	GCF_004105575.1	identical	463348	495748
SAMN10697842	1773	1773	Mycobacterium tuberculosis	Mycobacterium tuberculosis (high G+C Gram-positive bacteria)	PRJNA343736	Contig	GCA_004105585.1	GCF_004105585.1	identical	2701310	2701310
SAMN10697798	1773	1773	Mycobacterium tuberculosis	Mycobacterium tuberculosis (high G+C Gram-positive bacteria)	PRJNA343736	Contig	GCA_004105565.1	GCF_004105565.1	identical	685303	685303
SAMN10697862	1773	1773	Mycobacterium tuberculosis	Mycobacterium tuberculosis (high G+C Gram-positive bacteria)	PRJNA343736	Contig	GCA_004105525.1	GCF_004105525.1	identical	768956	768956
SAMN10697840	1773	1773	Mycobacterium tuberculosis	Mycobacterium tuberculosis (high G+C Gram-positive bacteria)	PRJNA343736	Contig	GCA_004105485.1	GCF_004105485.1	identical	2484211	2484211
SAMN10697828	1773	1773	Mycobacterium tuberculosis	Mycobacterium tuberculosis (high G+C Gram-positive bacteria)	PRJNA343736	Contig	GCA_004105495.1	GCF_004105495.1	identical	1014779	1014779
SAMN10697863	1773	1773	Mycobacterium tuberculosis	Mycobacterium tuberculosis (high G+C Gram-positive bacteria)	PRJNA343736	Contig	GCA_004105465.1	GCF_004105465.1	identical	558153	558153
SAMN10697856	1773	1773	Mycobacterium tuberculosis	Mycobacterium tuberculosis (high G+C Gram-positive bacteria)	PRJNA343736	Contig	GCA_004105475.1	GCF_004105475.1	identical	463140	463140
SAMN10697853	1773	1773	Mycobacterium tuberculosis	Mycobacterium tuberculosis (high G+C Gram-positive bacteria)	PRJNA343736	Scaffold	GCA_004105405.1	GCF_004105405.1	identical	452479	452479
SAMN10697864	1773	1773	Mycobacterium tuberculosis	Mycobacterium tuberculosis (high G+C Gram-positive bacteria)	PRJNA343736	Scaffold	GCA_004105395.1	GCF_004105395.1	identical	500554	503653
SAMN10697817	1773	1773	Mycobacterium tuberculosis	Mycobacterium tuberculosis (high G+C Gram-positive bacteria)	PRJNA343736	Contig	GCA_004105375.1	GCF_004105375.1	identical	556459	556459
SAMN10697858	1773	1773	Mycobacterium tuberculosis	Mycobacterium tuberculosis (high G+C Gram-positive bacteria)	PRJNA343736	Scaffold	GCA_004105385.1	GCF_004105385.1	identical	563811	563811
SAMN10697865	1773	1773	Mycobacterium tuberculosis	Mycobacterium tuberculosis (high G+C Gram-positive bacteria)	PRJNA343736	Contig	GCA_004105365.1	GCF_004105365.1	identical	586244	586244
SAMN10697866	1773	1773	Mycobacterium tuberculosis	Mycobacterium tuberculosis (high G+C Gram-positive bacteria)	PRJNA343736	Contig	GCA_004105315.1	GCF_004105315.1	identical	596099	596099
SAMN10697846	1773	1773	Mycobacterium tuberculosis	Mycobacterium tuberculosis (high G+C Gram-positive bacteria)	PRJNA343736	Scaffold	GCA_004105335.1	GCF_004105335.1	identical	3351258	3352331
SAMN10697855	1773	1773	Mycobacterium tuberculosis	Mycobacterium tuberculosis (high G+C Gram-positive bacteria)	PRJNA343736	Scaffold	GCA_004105285.1	GCF_004105285.1	identical	463097	463097
SAMN10697867	1773	1773	Mycobacterium tuberculosis	Mycobacterium tuberculosis (high G+C Gram-positive bacteria)	PRJNA343736	Contig	GCA_004105275.1	GCF_004105275.1	identical	463880	463880
SAMN10697826	1773	1773	Mycobacterium tuberculosis	Mycobacterium tuberculosis (high G+C Gram-positive bacteria)	PRJNA343736	Contig	GCA_004105265.1	GCF_004105265.1	identical	1212263	1212263
SAMN10697841	1773	1773	Mycobacterium tuberculosis	Mycobacterium tuberculosis (high G+C Gram-positive bacteria)	PRJNA343736	Contig	GCA_004105235.1	GCF_004105235.1	identical	759333	759333
SAMN10697839	1773	1773	Mycobacterium tuberculosis	Mycobacterium tuberculosis (high G+C Gram-positive bacteria)	PRJNA343736	Scaffold	GCA_004105205.1	GCF_004105205.1	identical	1218295	1218295
SAMN10697838	1773	1773	Mycobacterium tuberculosis	Mycobacterium tuberculosis (high G+C Gram-positive bacteria)	PRJNA343736	Contig	GCA_004105185.1	GCF_004105185.1	identical	2693759	2693759
SAMN10697882	1773	1773	Mycobacterium tuberculosis	Mycobacterium tuberculosis (high G+C Gram-positive bacteria)	PRJNA343736	Contig	GCA_004105175.1	GCF_004105175.1	identical	2707442	2707442
SAMN10697870	1773	1773	Mycobacterium tuberculosis	Mycobacterium tuberculosis (high G+C Gram-positive bacteria)	PRJNA343736	Scaffold	GCA_004105165.1	GCF_004105165.1	identical	500299	500299
SAMN10697891	1773	1773	Mycobacterium tuberculosis	Mycobacterium tuberculosis (high G+C Gram-positive bacteria)	PRJNA343736	Contig	GCA_004105095.1	GCF_004105095.1	identical	766273	766273
SAMN10697868	1773	1773	Mycobacterium tuberculosis	Mycobacterium tuberculosis (high G+C Gram-positive bacteria)	PRJNA343736	Contig	GCA_004105125.1	GCF_004105125.1	identical	839186	839186
SAMN10697869	1773	1773	Mycobacterium tuberculosis	Mycobacterium tuberculosis (high G+C Gram-positive bacteria)	PRJNA343736	Scaffold	GCA_004105085.1	GCF_004105085.1	identical	873666	873666
SAMN10697832	1773	1773	Mycobacterium tuberculosis	Mycobacterium tuberculosis (high G+C Gram-positive bacteria)	PRJNA343736	Contig	GCA_004105075.1	GCF_004105075.1	identical	768643	768643
SAMN10697885	1773	1773	Mycobacterium tuberculosis	Mycobacterium tuberculosis (high G+C Gram-positive bacteria)	PRJNA343736	Contig	GCA_004105065.1	GCF_004105065.1	identical	2483869	2483869
SAMN10697892	1773	1773	Mycobacterium tuberculosis	Mycobacterium tuberculosis (high G+C Gram-positive bacteria)	PRJNA343736	Contig	GCA_004105035.1	GCF_004105035.1	identical	614280	614280
SAMN10697880	1773	1773	Mycobacterium tuberculosis	Mycobacterium tuberculosis (high G+C Gram-positive bacteria)	PRJNA343736	Contig	GCA_004105015.1	GCF_004105015.1	identical	767880	767880
SAMN10697877	1773	1773	Mycobacterium tuberculosis	Mycobacterium tuberculosis (high G+C Gram-positive bacteria)	PRJNA343736	Contig	GCA_004104985.1	GCF_004104985.1	identical	680104	680104
SAMN10697883	1773	1773	Mycobacterium tuberculosis	Mycobacterium tuberculosis (high G+C Gram-positive bacteria)	PRJNA343736	Scaffold	GCA_004104975.1	GCF_004104975.1	identical	2508414	2743829
SAMN10697875	1773	1773	Mycobacterium tuberculosis	Mycobacterium tuberculosis (high G+C Gram-positive bacteria)	PRJNA343736	Contig	GCA_004104965.1	GCF_004104965.1	identical	3928057	3928057
SAMN10697886	1773	1773	Mycobacterium tuberculosis	Mycobacterium tuberculosis (high G+C Gram-positive bacteria)	PRJNA343736	Contig	GCA_004104885.1	GCF_004104885.1	identical	2329675	2329675
SAMN10697854	1773	1773	Mycobacterium tuberculosis	Mycobacterium tuberculosis (high G+C Gram-positive bacteria)	PRJNA343736	Contig	GCA_004104905.1	GCF_004104905.1	identical	439668	439668
SAMN10697871	1773	1773	Mycobacterium tuberculosis	Mycobacterium tuberculosis (high G+C Gram-positive bacteria)	PRJNA343736	Contig	GCA_004104895.1	GCF_004104895.1	identical	555202	555202
SAMN10697895	1773	1773	Mycobacterium tuberculosis	Mycobacterium tuberculosis (high G+C Gram-positive bacteria)	PRJNA343736	Contig	GCA_004104875.1	GCF_004104875.1	identical	614213	614213
SAMN10697874	1773	1773	Mycobacterium tuberculosis	Mycobacterium tuberculosis (high G+C Gram-positive bacteria)	PRJNA343736	Scaffold	GCA_004104865.1	GCF_004104865.1	identical	2710419	3920620
SAMN10697889	1773	1773	Mycobacterium tuberculosis	Mycobacterium tuberculosis (high G+C Gram-positive bacteria)	PRJNA343736	Scaffold	GCA_004104815.1	GCF_004104815.1	identical	2501767	2501767
SAMN10697893	1773	1773	Mycobacterium tuberculosis	Mycobacterium tuberculosis (high G+C Gram-positive bacteria)	PRJNA343736	Scaffold	GCA_004104775.1	GCF_004104775.1	identical	837101	837101
SAMN10697833	1773	1773	Mycobacterium tuberculosis	Mycobacterium tuberculosis (high G+C Gram-positive bacteria)	PRJNA343736	Contig	GCA_004104785.1	GCF_004104785.1	identical	2692430	2692430
SAMN10697884	1773	1773	Mycobacterium tuberculosis	Mycobacterium tuberculosis (high G+C Gram-positive bacteria)	PRJNA343736	Contig	GCA_004104795.1	GCF_004104795.1	identical	597007	597007
SAMN10697879	1773	1773	Mycobacterium tuberculosis	Mycobacterium tuberculosis (high G+C Gram-positive bacteria)	PRJNA343736	Contig	GCA_004104765.1	GCF_004104765.1	identical	849280	849280
SAMN10697888	1773	1773	Mycobacterium tuberculosis	Mycobacterium tuberculosis (high G+C Gram-positive bacteria)	PRJNA343736	Contig	GCA_004104715.1	GCF_004104715.1	identical	1038302	1038302
SAMN10697890	1773	1773	Mycobacterium tuberculosis	Mycobacterium tuberculosis (high G+C Gram-positive bacteria)	PRJNA343736	Contig	GCA_004104685.1	GCF_004104685.1	identical	678903	678903
SAMN10697894	1773	1773	Mycobacterium tuberculosis	Mycobacterium tuberculosis (high G+C Gram-positive bacteria)	PRJNA343736	Scaffold	GCA_004104675.1	GCF_004104675.1	identical	1201978	1201978
SAMN10697873	1773	1773	Mycobacterium tuberculosis	Mycobacterium tuberculosis (high G+C Gram-positive bacteria)	PRJNA343736	Contig	GCA_004104695.1	GCF_004104695.1	identical	2623572	2623572
SAMN10697876	1773	1773	Mycobacterium tuberculosis	Mycobacterium tuberculosis (high G+C Gram-positive bacteria)	PRJNA343736	Scaffold	GCA_004104665.1	GCF_004104665.1	identical	759307	878870
SAMN10697878	1773	1773	Mycobacterium tuberculosis	Mycobacterium tuberculosis (high G+C Gram-positive bacteria)	PRJNA343736	Contig	GCA_004104585.1	GCF_004104585.1	identical	2615221	2615221
SAMN10697857	1773	1773	Mycobacterium tuberculosis	Mycobacterium tuberculosis (high G+C Gram-positive bacteria)	PRJNA343736	Contig	GCA_004104595.1	GCF_004104595.1	identical	463433	463433
SAMN10697881	1773	1773	Mycobacterium tuberculosis	Mycobacterium tuberculosis (high G+C Gram-positive bacteria)	PRJNA343736	Contig	GCA_004104605.1	GCF_004104605.1	identical	1211391	1211391
SAMN10697887	1773	1773	Mycobacterium tuberculosis	Mycobacterium tuberculosis (high G+C Gram-positive bacteria)	PRJNA343736	Contig	GCA_004104565.1	GCF_004104565.1	identical	2508884	2508884
SAMN10697872	1773	1773	Mycobacterium tuberculosis	Mycobacterium tuberculosis (high G+C Gram-positive bacteria)	PRJNA343736	Contig	GCA_004104575.1	GCF_004104575.1	identical	918932	918932
SAMN09229031	1773	1773	Mycobacterium tuberculosis	Mycobacterium tuberculosis (high G+C Gram-positive bacteria)	PRJNA472203	Contig	GCA_004022405.1	GCF_004022405.1	identical	99148	99148
SAMN09229032	1773	1773	Mycobacterium tuberculosis	Mycobacterium tuberculosis (high G+C Gram-positive bacteria)	PRJNA472203	Contig	GCA_004022355.1	GCF_004022355.1	identical	89798	89798
SAMN10278076	1773	33892	Mycobacterium tuberculosis	Mycobacterium tuberculosis variant bovis BCG (high G+C Gram-positive bacteria)	PRJNA498011	Chromosome	GCA_003704015.1	GCF_003704015.1	identical	48446	4294423
SAMN10279424	1773	33892	Mycobacterium tuberculosis	Mycobacterium tuberculosis variant bovis BCG (high G+C Gram-positive bacteria)	PRJNA498011	Chromosome	GCA_003703995.1	GCF_003703995.1	identical	70247	4294448
SAMN06563658	1773	1773	Mycobacterium tuberculosis	Mycobacterium tuberculosis (high G+C Gram-positive bacteria)	PRJNA376623	Scaffold	GCA_003546445.1	GCF_003546445.1	identical	62926	69355
SAMN06563651	1773	1773	Mycobacterium tuberculosis	Mycobacterium tuberculosis (high G+C Gram-positive bacteria)	PRJNA376623	Scaffold	GCA_003546425.1	GCF_003546425.1	identical	110514	114872
SAMN06563652	1773	1773	Mycobacterium tuberculosis	Mycobacterium tuberculosis (high G+C Gram-positive bacteria)	PRJNA376623	Scaffold	GCA_003546395.1	GCF_003546395.1	identical	97694	123230
SAMN06563653	1773	1773	Mycobacterium tuberculosis	Mycobacterium tuberculosis (high G+C Gram-positive bacteria)	PRJNA376623	Scaffold	GCA_003546385.1	GCF_003546385.1	identical	80551	98746
SAMN06563655	1773	1773	Mycobacterium tuberculosis	Mycobacterium tuberculosis (high G+C Gram-positive bacteria)	PRJNA376623	Scaffold	GCA_003546345.1	GCF_003546345.1	identical	61698	63062
SAMN06563654	1773	1773	Mycobacterium tuberculosis	Mycobacterium tuberculosis (high G+C Gram-positive bacteria)	PRJNA376623	Scaffold	GCA_003546355.1	GCF_003546355.1	identical	56114	59322
SAMN06563656	1773	1773	Mycobacterium tuberculosis	Mycobacterium tuberculosis (high G+C Gram-positive bacteria)	PRJNA376623	Scaffold	GCA_003546315.1	GCF_003546315.1	identical	75355	76942
SAMN06563657	1773	1773	Mycobacterium tuberculosis	Mycobacterium tuberculosis (high G+C Gram-positive bacteria)	PRJNA376623	Scaffold	GCA_003546305.1	GCF_003546305.1	identical	84051	102298
SAMN06563660	1773	1773	Mycobacterium tuberculosis	Mycobacterium tuberculosis (high G+C Gram-positive bacteria)	PRJNA376623	Scaffold	GCA_003546285.1	GCF_003546285.1	identical	68300	74036
SAMN06563659	1773	1773	Mycobacterium tuberculosis	Mycobacterium tuberculosis (high G+C Gram-positive bacteria)	PRJNA376623	Scaffold	GCA_003545775.1	GCF_003545775.1	identical	101792	129794
SAMN09566610	1773	1773	Mycobacterium tuberculosis	Mycobacterium tuberculosis (high G+C Gram-positive bacteria)	PRJNA476470	Scaffold	GCA_003395405.1	GCF_003395405.1	identical	38488	39755
SAMN09566580	1773	1773	Mycobacterium tuberculosis	Mycobacterium tuberculosis (high G+C Gram-positive bacteria)	PRJNA476470	Scaffold	GCA_003395825.1	GCF_003395825.1	identical	44509	44509
SAMN09566609	1773	1773	Mycobacterium tuberculosis	Mycobacterium tuberculosis (high G+C Gram-positive bacteria)	PRJNA476470	Scaffold	GCA_003395435.1	GCF_003395435.1	identical	37931	40679
SAMN09566605	1773	1773	Mycobacterium tuberculosis	Mycobacterium tuberculosis (high G+C Gram-positive bacteria)	PRJNA476470	Scaffold	GCA_003395445.1	GCF_003395445.1	identical	33601	33601
SAMN09566607	1773	1773	Mycobacterium tuberculosis	Mycobacterium tuberculosis (high G+C Gram-positive bacteria)	PRJNA476470	Scaffold	GCA_003395425.1	GCF_003395425.1	identical	39956	40462
SAMN09566577	1773	1773	Mycobacterium tuberculosis	Mycobacterium tuberculosis (high G+C Gram-positive bacteria)	PRJNA476470	Scaffold	GCA_003395805.1	GCF_003395805.1	identical	40480	41799
SAMN09566565	1773	1773	Mycobacterium tuberculosis	Mycobacterium tuberculosis (high G+C Gram-positive bacteria)	PRJNA476470	Contig	GCA_003401625.1	GCF_003401625.1	identical	43599	43599
SAMN09566648	1773	1773	Mycobacterium tuberculosis	Mycobacterium tuberculosis (high G+C Gram-positive bacteria)	PRJNA476470	Contig	GCA_003399415.1	GCF_003399415.1	identical	38947	38947
SAMN09566647	1773	1773	Mycobacterium tuberculosis	Mycobacterium tuberculosis (high G+C Gram-positive bacteria)	PRJNA476470	Scaffold	GCA_003399405.1	GCF_003399405.1	identical	37329	37329
SAMN09566657	1773	1773	Mycobacterium tuberculosis	Mycobacterium tuberculosis (high G+C Gram-positive bacteria)	PRJNA476470	Scaffold	GCA_003399385.1	GCF_003399385.1	identical	40551	40551
SAMN09566651	1773	1773	Mycobacterium tuberculosis	Mycobacterium tuberculosis (high G+C Gram-positive bacteria)	PRJNA476470	Contig	GCA_003399355.1	GCF_003399355.1	identical	34160	34160
SAMN09566654	1773	1773	Mycobacterium tuberculosis	Mycobacterium tuberculosis (high G+C Gram-positive bacteria)	PRJNA476470	Scaffold	GCA_003399345.1	GCF_003399345.1	identical	41270	41270
SAMN09566655	1773	1773	Mycobacterium tuberculosis	Mycobacterium tuberculosis (high G+C Gram-positive bacteria)	PRJNA476470	Contig	GCA_003399325.1	GCF_003399325.1	identical	36770	36770
SAMN09566663	1773	1773	Mycobacterium tuberculosis	Mycobacterium tuberculosis (high G+C Gram-positive bacteria)	PRJNA476470	Scaffold	GCA_003399285.1	GCF_003399285.1	identical	39956	39956
SAMN09566659	1773	1773	Mycobacterium tuberculosis	Mycobacterium tuberculosis (high G+C Gram-positive bacteria)	PRJNA476470	Contig	GCA_003399295.1	GCF_003399295.1	identical	32604	32604
SAMN09566660	1773	1773	Mycobacterium tuberculosis	Mycobacterium tuberculosis (high G+C Gram-positive bacteria)	PRJNA476470	Contig	GCA_003399265.1	GCF_003399265.1	identical	36706	36706
SAMN09566666	1773	1773	Mycobacterium tuberculosis	Mycobacterium tuberculosis (high G+C Gram-positive bacteria)	PRJNA476470	Scaffold	GCA_003399245.1	GCF_003399245.1	identical	38984	39308
SAMN09566664	1773	1773	Mycobacterium tuberculosis	Mycobacterium tuberculosis (high G+C Gram-positive bacteria)	PRJNA476470	Scaffold	GCA_003399205.1	GCF_003399205.1	identical	41724	41724
SAMN09566668	1773	1773	Mycobacterium tuberculosis	Mycobacterium tuberculosis (high G+C Gram-positive bacteria)	PRJNA476470	Scaffold	GCA_003399185.1	GCF_003399185.1	identical	41726	41726
SAMN09566667	1773	1773	Mycobacterium tuberculosis	Mycobacterium tuberculosis (high G+C Gram-positive bacteria)	PRJNA476470	Contig	GCA_003399195.1	GCF_003399195.1	identical	39956	39956
SAMN09566672	1773	1773	Mycobacterium tuberculosis	Mycobacterium tuberculosis (high G+C Gram-positive bacteria)	PRJNA476470	Contig	GCA_003399105.1	GCF_003399105.1	identical	9961	9961
SAMN09566671	1773	1773	Mycobacterium tuberculosis	Mycobacterium tuberculosis (high G+C Gram-positive bacteria)	PRJNA476470	Contig	GCA_003399115.1	GCF_003399115.1	identical	6740	6740
SAMN09566669	1773	1773	Mycobacterium tuberculosis	Mycobacterium tuberculosis (high G+C Gram-positive bacteria)	PRJNA476470	Scaffold	GCA_003399125.1	GCF_003399125.1	identical	41888	41888
SAMN09566670	1773	1773	Mycobacterium tuberculosis	Mycobacterium tuberculosis (high G+C Gram-positive bacteria)	PRJNA476470	Scaffold	GCA_003399135.1	GCF_003399135.1	identical	36693	37306
SAMN09566674	1773	1773	Mycobacterium tuberculosis	Mycobacterium tuberculosis (high G+C Gram-positive bacteria)	PRJNA476470	Scaffold	GCA_003399085.1	GCF_003399085.1	identical	38883	38883
SAMN09566675	1773	1773	Mycobacterium tuberculosis	Mycobacterium tuberculosis (high G+C Gram-positive bacteria)	PRJNA476470	Contig	GCA_003399065.1	GCF_003399065.1	identical	34055	34055
SAMN09566677	1773	1773	Mycobacterium tuberculosis	Mycobacterium tuberculosis (high G+C Gram-positive bacteria)	PRJNA476470	Contig	GCA_003399035.1	GCF_003399035.1	identical	5943	5943
SAMN09566681	1773	1773	Mycobacterium tuberculosis	Mycobacterium tuberculosis (high G+C Gram-positive bacteria)	PRJNA476470	Scaffold	GCA_003399015.1	GCF_003399015.1	identical	57033	57033
SAMN09566678	1773	1773	Mycobacterium tuberculosis	Mycobacterium tuberculosis (high G+C Gram-positive bacteria)	PRJNA476470	Contig	GCA_003399005.1	GCF_003399005.1	identical	20995	20995
SAMN09566679	1773	1773	Mycobacterium tuberculosis	Mycobacterium tuberculosis (high G+C Gram-positive bacteria)	PRJNA476470	Scaffold	GCA_003398985.1	GCF_003398985.1	identical	32405	32405
SAMN09566682	1773	1773	Mycobacterium tuberculosis	Mycobacterium tuberculosis (high G+C Gram-positive bacteria)	PRJNA476470	Contig	GCA_003398965.1	GCF_003398965.1	identical	31632	31632
SAMN09566690	1773	1773	Mycobacterium tuberculosis	Mycobacterium tuberculosis (high G+C Gram-positive bacteria)	PRJNA476470	Scaffold	GCA_003398905.1	GCF_003398905.1	identical	40312	42249
SAMN09566684	1773	1773	Mycobacterium tuberculosis	Mycobacterium tuberculosis (high G+C Gram-positive bacteria)	PRJNA476470	Scaffold	GCA_003398915.1	GCF_003398915.1	identical	42119	42119
SAMN09566685	1773	1773	Mycobacterium tuberculosis	Mycobacterium tuberculosis (high G+C Gram-positive bacteria)	PRJNA476470	Scaffold	GCA_003398925.1	GCF_003398925.1	identical	40587	43086
SAMN09566688	1773	1773	Mycobacterium tuberculosis	Mycobacterium tuberculosis (high G+C Gram-positive bacteria)	PRJNA476470	Scaffold	GCA_003398885.1	GCF_003398885.1	identical	50797	50797
SAMN09566693	1773	1773	Mycobacterium tuberculosis	Mycobacterium tuberculosis (high G+C Gram-positive bacteria)	PRJNA476470	Scaffold	GCA_003398815.1	GCF_003398815.1	identical	23296	23296
SAMN09566694	1773	1773	Mycobacterium tuberculosis	Mycobacterium tuberculosis (high G+C Gram-positive bacteria)	PRJNA476470	Contig	GCA_003398805.1	GCF_003398805.1	identical	25275	25275
SAMN09566691	1773	1773	Mycobacterium tuberculosis	Mycobacterium tuberculosis (high G+C Gram-positive bacteria)	PRJNA476470	Scaffold	GCA_003398835.1	GCF_003398835.1	identical	50214	50214
SAMN09566692	1773	1773	Mycobacterium tuberculosis	Mycobacterium tuberculosis (high G+C Gram-positive bacteria)	PRJNA476470	Contig	GCA_003398825.1	GCF_003398825.1	identical	25143	25143
SAMN09566702	1773	1773	Mycobacterium tuberculosis	Mycobacterium tuberculosis (high G+C Gram-positive bacteria)	PRJNA476470	Contig	GCA_003398745.1	GCF_003398745.1	identical	30388	30388
SAMN09566696	1773	1773	Mycobacterium tuberculosis	Mycobacterium tuberculosis (high G+C Gram-positive bacteria)	PRJNA476470	Contig	GCA_003398765.1	GCF_003398765.1	identical	26727	26727
SAMN09566700	1773	1773	Mycobacterium tuberculosis	Mycobacterium tuberculosis (high G+C Gram-positive bacteria)	PRJNA476470	Scaffold	GCA_003398755.1	GCF_003398755.1	identical	58971	58971
SAMN09566698	1773	1773	Mycobacterium tuberculosis	Mycobacterium tuberculosis (high G+C Gram-positive bacteria)	PRJNA476470	Scaffold	GCA_003398705.1	GCF_003398705.1	identical	58997	58997
SAMN09566697	1773	1773	Mycobacterium tuberculosis	Mycobacterium tuberculosis (high G+C Gram-positive bacteria)	PRJNA476470	Scaffold	GCA_003398715.1	GCF_003398715.1	identical	45304	45304
SAMN09566706	1773	1773	Mycobacterium tuberculosis	Mycobacterium tuberculosis (high G+C Gram-positive bacteria)	PRJNA476470	Scaffold	GCA_003398645.1	GCF_003398645.1	identical	45433	48381
SAMN09566703	1773	1773	Mycobacterium tuberculosis	Mycobacterium tuberculosis (high G+C Gram-positive bacteria)	PRJNA476470	Scaffold	GCA_003398655.1	GCF_003398655.1	identical	54886	54886
SAMN09566704	1773	1773	Mycobacterium tuberculosis	Mycobacterium tuberculosis (high G+C Gram-positive bacteria)	PRJNA476470	Contig	GCA_003398635.1	GCF_003398635.1	identical	42444	42444
SAMN09566707	1773	1773	Mycobacterium tuberculosis	Mycobacterium tuberculosis (high G+C Gram-positive bacteria)	PRJNA476470	Scaffold	GCA_003398625.1	GCF_003398625.1	identical	57345	57345
SAMN09566711	1773	1773	Mycobacterium tuberculosis	Mycobacterium tuberculosis (high G+C Gram-positive bacteria)	PRJNA476470	Scaffold	GCA_003398565.1	GCF_003398565.1	identical	40326	40326
SAMN09566708	1773	1773	Mycobacterium tuberculosis	Mycobacterium tuberculosis (high G+C Gram-positive bacteria)	PRJNA476470	Scaffold	GCA_003398585.1	GCF_003398585.1	identical	49708	50758
SAMN09566714	1773	1773	Mycobacterium tuberculosis	Mycobacterium tuberculosis (high G+C Gram-positive bacteria)	PRJNA476470	Scaffold	GCA_003398575.1	GCF_003398575.1	identical	41937	41937
SAMN09566709	1773	1773	Mycobacterium tuberculosis	Mycobacterium tuberculosis (high G+C Gram-positive bacteria)	PRJNA476470	Scaffold	GCA_003398545.1	GCF_003398545.1	identical	36539	36539
SAMN09566718	1773	1773	Mycobacterium tuberculosis	Mycobacterium tuberculosis (high G+C Gram-positive bacteria)	PRJNA476470	Scaffold	GCA_003398505.1	GCF_003398505.1	identical	36777	36777
SAMN09566717	1773	1773	Mycobacterium tuberculosis	Mycobacterium tuberculosis (high G+C Gram-positive bacteria)	PRJNA476470	Scaffold	GCA_003398495.1	GCF_003398495.1	identical	38784	38784
SAMN09566722	1773	1773	Mycobacterium tuberculosis	Mycobacterium tuberculosis (high G+C Gram-positive bacteria)	PRJNA476470	Contig	GCA_003398435.1	GCF_003398435.1	identical	8063	8063
SAMN09566720	1773	1773	Mycobacterium tuberculosis	Mycobacterium tuberculosis (high G+C Gram-positive bacteria)	PRJNA476470	Contig	GCA_003398485.1	GCF_003398485.1	identical	32902	32902
SAMN09566724	1773	1773	Mycobacterium tuberculosis	Mycobacterium tuberculosis (high G+C Gram-positive bacteria)	PRJNA476470	Contig	GCA_003398385.1	GCF_003398385.1	identical	11685	11685
SAMN09566721	1773	1773	Mycobacterium tuberculosis	Mycobacterium tuberculosis (high G+C Gram-positive bacteria)	PRJNA476470	Contig	GCA_003398445.1	GCF_003398445.1	identical	22530	22530
SAMN09566723	1773	1773	Mycobacterium tuberculosis	Mycobacterium tuberculosis (high G+C Gram-positive bacteria)	PRJNA476470	Scaffold	GCA_003398415.1	GCF_003398415.1	identical	38491	38491
SAMN09566649	1773	1773	Mycobacterium tuberculosis	Mycobacterium tuberculosis (high G+C Gram-positive bacteria)	PRJNA476470	Contig	GCA_003398355.1	GCF_003398355.1	identical	26083	26083
SAMN09566725	1773	1773	Mycobacterium tuberculosis	Mycobacterium tuberculosis (high G+C Gram-positive bacteria)	PRJNA476470	Scaffold	GCA_003398365.1	GCF_003398365.1	identical	39956	39956
SAMN09566650	1773	1773	Mycobacterium tuberculosis	Mycobacterium tuberculosis (high G+C Gram-positive bacteria)	PRJNA476470	Contig	GCA_003398345.1	GCF_003398345.1	identical	36693	36693
SAMN09566652	1773	1773	Mycobacterium tuberculosis	Mycobacterium tuberculosis (high G+C Gram-positive bacteria)	PRJNA476470	Scaffold	GCA_003398325.1	GCF_003398325.1	identical	45053	45053
SAMN09566653	1773	1773	Mycobacterium tuberculosis	Mycobacterium tuberculosis (high G+C Gram-positive bacteria)	PRJNA476470	Scaffold	GCA_003398285.1	GCF_003398285.1	identical	39741	39741
SAMN09566656	1773	1773	Mycobacterium tuberculosis	Mycobacterium tuberculosis (high G+C Gram-positive bacteria)	PRJNA476470	Scaffold	GCA_003398275.1	GCF_003398275.1	identical	49653	49653
SAMN09566658	1773	1773	Mycobacterium tuberculosis	Mycobacterium tuberculosis (high G+C Gram-positive bacteria)	PRJNA476470	Scaffold	GCA_003398255.1	GCF_003398255.1	identical	43089	43089
SAMN09566661	1773	1773	Mycobacterium tuberculosis	Mycobacterium tuberculosis (high G+C Gram-positive bacteria)	PRJNA476470	Contig	GCA_003398235.1	GCF_003398235.1	identical	33758	33758
SAMN09566662	1773	1773	Mycobacterium tuberculosis	Mycobacterium tuberculosis (high G+C Gram-positive bacteria)	PRJNA476470	Scaffold	GCA_003398205.1	GCF_003398205.1	identical	37885	37885
SAMN09566665	1773	1773	Mycobacterium tuberculosis	Mycobacterium tuberculosis (high G+C Gram-positive bacteria)	PRJNA476470	Scaffold	GCA_003398195.1	GCF_003398195.1	identical	41446	41641
SAMN09566673	1773	1773	Mycobacterium tuberculosis	Mycobacterium tuberculosis (high G+C Gram-positive bacteria)	PRJNA476470	Scaffold	GCA_003398185.1	GCF_003398185.1	identical	45524	45524
SAMN09566676	1773	1773	Mycobacterium tuberculosis	Mycobacterium tuberculosis (high G+C Gram-positive bacteria)	PRJNA476470	Scaffold	GCA_003398155.1	GCF_003398155.1	identical	38480	38480
SAMN09566680	1773	1773	Mycobacterium tuberculosis	Mycobacterium tuberculosis (high G+C Gram-positive bacteria)	PRJNA476470	Scaffold	GCA_003398135.1	GCF_003398135.1	identical	40341	40341
SAMN09566683	1773	1773	Mycobacterium tuberculosis	Mycobacterium tuberculosis (high G+C Gram-positive bacteria)	PRJNA476470	Scaffold	GCA_003398115.1	GCF_003398115.1	identical	41506	41506
SAMN09566686	1773	1773	Mycobacterium tuberculosis	Mycobacterium tuberculosis (high G+C Gram-positive bacteria)	PRJNA476470	Scaffold	GCA_003398105.1	GCF_003398105.1	identical	33733	33733
SAMN09566689	1773	1773	Mycobacterium tuberculosis	Mycobacterium tuberculosis (high G+C Gram-positive bacteria)	PRJNA476470	Contig	GCA_003398045.1	GCF_003398045.1	identical	20867	20867
SAMN09566699	1773	1773	Mycobacterium tuberculosis	Mycobacterium tuberculosis (high G+C Gram-positive bacteria)	PRJNA476470	Contig	GCA_003398025.1	GCF_003398025.1	identical	24613	24613
SAMN09566687	1773	1773	Mycobacterium tuberculosis	Mycobacterium tuberculosis (high G+C Gram-positive bacteria)	PRJNA476470	Scaffold	GCA_003398055.1	GCF_003398055.1	identical	54210	55622
SAMN09566710	1773	1773	Mycobacterium tuberculosis	Mycobacterium tuberculosis (high G+C Gram-positive bacteria)	PRJNA476470	Contig	GCA_003397955.1	GCF_003397955.1	identical	31971	31971
SAMN09566705	1773	1773	Mycobacterium tuberculosis	Mycobacterium tuberculosis (high G+C Gram-positive bacteria)	PRJNA476470	Scaffold	GCA_003397985.1	GCF_003397985.1	identical	43329	43329
SAMN09566695	1773	1773	Mycobacterium tuberculosis	Mycobacterium tuberculosis (high G+C Gram-positive bacteria)	PRJNA476470	Scaffold	GCA_003398035.1	GCF_003398035.1	identical	40577	40577
SAMN09566701	1773	1773	Mycobacterium tuberculosis	Mycobacterium tuberculosis (high G+C Gram-positive bacteria)	PRJNA476470	Scaffold	GCA_003397995.1	GCF_003397995.1	identical	57243	58970
SAMN09566712	1773	1773	Mycobacterium tuberculosis	Mycobacterium tuberculosis (high G+C Gram-positive bacteria)	PRJNA476470	Contig	GCA_003397925.1	GCF_003397925.1	identical	12139	12139
SAMN09566715	1773	1773	Mycobacterium tuberculosis	Mycobacterium tuberculosis (high G+C Gram-positive bacteria)	PRJNA476470	Contig	GCA_003397905.1	GCF_003397905.1	identical	36413	36413
SAMN09566719	1773	1773	Mycobacterium tuberculosis	Mycobacterium tuberculosis (high G+C Gram-positive bacteria)	PRJNA476470	Contig	GCA_003397885.1	GCF_003397885.1	identical	20028	20028
SAMN09566713	1773	1773	Mycobacterium tuberculosis	Mycobacterium tuberculosis (high G+C Gram-positive bacteria)	PRJNA476470	Scaffold	GCA_003397895.1	GCF_003397895.1	identical	38940	39956
SAMN09566730	1773	1773	Mycobacterium tuberculosis	Mycobacterium tuberculosis (high G+C Gram-positive bacteria)	PRJNA476470	Contig	GCA_003397815.1	GCF_003397815.1	identical	19691	19691
SAMN09566716	1773	1773	Mycobacterium tuberculosis	Mycobacterium tuberculosis (high G+C Gram-positive bacteria)	PRJNA476470	Scaffold	GCA_003397855.1	GCF_003397855.1	identical	43630	43630
SAMN09566726	1773	1773	Mycobacterium tuberculosis	Mycobacterium tuberculosis (high G+C Gram-positive bacteria)	PRJNA476470	Scaffold	GCA_003397835.1	GCF_003397835.1	identical	51760	52995
SAMN09566729	1773	1773	Mycobacterium tuberculosis	Mycobacterium tuberculosis (high G+C Gram-positive bacteria)	PRJNA476470	Scaffold	GCA_003397785.1	GCF_003397785.1	identical	43153	43153
SAMN09566728	1773	1773	Mycobacterium tuberculosis	Mycobacterium tuberculosis (high G+C Gram-positive bacteria)	PRJNA476470	Scaffold	GCA_003397795.1	GCF_003397795.1	identical	60761	60978
SAMN09566731	1773	1773	Mycobacterium tuberculosis	Mycobacterium tuberculosis (high G+C Gram-positive bacteria)	PRJNA476470	Scaffold	GCA_003397725.1	GCF_003397725.1	identical	52964	52964
SAMN09566551	1773	1773	Mycobacterium tuberculosis	Mycobacterium tuberculosis (high G+C Gram-positive bacteria)	PRJNA476470	Scaffold	GCA_003397005.1	GCF_003397005.1	identical	49635	49635
SAMN09566505	1773	1773	Mycobacterium tuberculosis	Mycobacterium tuberculosis (high G+C Gram-positive bacteria)	PRJNA476470	Contig	GCA_003396995.1	GCF_003396995.1	identical	55445	55445
SAMN09566504	1773	1773	Mycobacterium tuberculosis	Mycobacterium tuberculosis (high G+C Gram-positive bacteria)	PRJNA476470	Scaffold	GCA_003396985.1	GCF_003396985.1	identical	43505	43505
SAMN09566513	1773	1773	Mycobacterium tuberculosis	Mycobacterium tuberculosis (high G+C Gram-positive bacteria)	PRJNA476470	Contig	GCA_003396905.1	GCF_003396905.1	identical	13549	13549
SAMN09566511	1773	1773	Mycobacterium tuberculosis	Mycobacterium tuberculosis (high G+C Gram-positive bacteria)	PRJNA476470	Scaffold	GCA_003396925.1	GCF_003396925.1	identical	30002	30002
SAMN09566509	1773	1773	Mycobacterium tuberculosis	Mycobacterium tuberculosis (high G+C Gram-positive bacteria)	PRJNA476470	Scaffold	GCA_003396935.1	GCF_003396935.1	identical	37277	37277
SAMN09566512	1773	1773	Mycobacterium tuberculosis	Mycobacterium tuberculosis (high G+C Gram-positive bacteria)	PRJNA476470	Scaffold	GCA_003396915.1	GCF_003396915.1	identical	34997	34997
SAMN09566514	1773	1773	Mycobacterium tuberculosis	Mycobacterium tuberculosis (high G+C Gram-positive bacteria)	PRJNA476470	Scaffold	GCA_003396875.1	GCF_003396875.1	identical	49366	49366
SAMN09566517	1773	1773	Mycobacterium tuberculosis	Mycobacterium tuberculosis (high G+C Gram-positive bacteria)	PRJNA476470	Scaffold	GCA_003396855.1	GCF_003396855.1	identical	40415	41330
SAMN09566515	1773	1773	Mycobacterium tuberculosis	Mycobacterium tuberculosis (high G+C Gram-positive bacteria)	PRJNA476470	Scaffold	GCA_003396845.1	GCF_003396845.1	identical	39956	39956
SAMN09566516	1773	1773	Mycobacterium tuberculosis	Mycobacterium tuberculosis (high G+C Gram-positive bacteria)	PRJNA476470	Contig	GCA_003396825.1	GCF_003396825.1	identical	38836	38836
SAMN09566525	1773	1773	Mycobacterium tuberculosis	Mycobacterium tuberculosis (high G+C Gram-positive bacteria)	PRJNA476470	Scaffold	GCA_003396785.1	GCF_003396785.1	identical	42336	43081
SAMN09566524	1773	1773	Mycobacterium tuberculosis	Mycobacterium tuberculosis (high G+C Gram-positive bacteria)	PRJNA476470	Scaffold	GCA_003396765.1	GCF_003396765.1	identical	53611	53611
SAMN09566530	1773	1773	Mycobacterium tuberculosis	Mycobacterium tuberculosis (high G+C Gram-positive bacteria)	PRJNA476470	Scaffold	GCA_003396755.1	GCF_003396755.1	identical	43570	43570
SAMN09566502	1773	1773	Mycobacterium tuberculosis	Mycobacterium tuberculosis (high G+C Gram-positive bacteria)	PRJNA476470	Scaffold	GCA_003396745.1	GCF_003396745.1	identical	49674	49674
SAMN09566526	1773	1773	Mycobacterium tuberculosis	Mycobacterium tuberculosis (high G+C Gram-positive bacteria)	PRJNA476470	Scaffold	GCA_003396715.1	GCF_003396715.1	identical	38754	38754
SAMN09566501	1773	1773	Mycobacterium tuberculosis	Mycobacterium tuberculosis (high G+C Gram-positive bacteria)	PRJNA476470	Scaffold	GCA_003396705.1	GCF_003396705.1	identical	40159	40159
SAMN09566507	1773	1773	Mycobacterium tuberculosis	Mycobacterium tuberculosis (high G+C Gram-positive bacteria)	PRJNA476470	Contig	GCA_003396625.1	GCF_003396625.1	identical	11827	11827
SAMN09566506	1773	1773	Mycobacterium tuberculosis	Mycobacterium tuberculosis (high G+C Gram-positive bacteria)	PRJNA476470	Scaffold	GCA_003396675.1	GCF_003396675.1	identical	54956	54956
SAMN09566508	1773	1773	Mycobacterium tuberculosis	Mycobacterium tuberculosis (high G+C Gram-positive bacteria)	PRJNA476470	Scaffold	GCA_003396635.1	GCF_003396635.1	identical	43301	43301
SAMN09566503	1773	1773	Mycobacterium tuberculosis	Mycobacterium tuberculosis (high G+C Gram-positive bacteria)	PRJNA476470	Scaffold	GCA_003396645.1	GCF_003396645.1	identical	38680	38680
SAMN09566519	1773	1773	Mycobacterium tuberculosis	Mycobacterium tuberculosis (high G+C Gram-positive bacteria)	PRJNA476470	Scaffold	GCA_003396595.1	GCF_003396595.1	identical	37300	37300
SAMN09566510	1773	1773	Mycobacterium tuberculosis	Mycobacterium tuberculosis (high G+C Gram-positive bacteria)	PRJNA476470	Scaffold	GCA_003396585.1	GCF_003396585.1	identical	44480	51960
SAMN09566518	1773	1773	Mycobacterium tuberculosis	Mycobacterium tuberculosis (high G+C Gram-positive bacteria)	PRJNA476470	Scaffold	GCA_003396555.1	GCF_003396555.1	identical	35975	35975
SAMN09566520	1773	1773	Mycobacterium tuberculosis	Mycobacterium tuberculosis (high G+C Gram-positive bacteria)	PRJNA476470	Scaffold	GCA_003396545.1	GCF_003396545.1	identical	35742	35742
SAMN09566521	1773	1773	Mycobacterium tuberculosis	Mycobacterium tuberculosis (high G+C Gram-positive bacteria)	PRJNA476470	Scaffold	GCA_003396495.1	GCF_003396495.1	identical	45394	45394
SAMN09566523	1773	1773	Mycobacterium tuberculosis	Mycobacterium tuberculosis (high G+C Gram-positive bacteria)	PRJNA476470	Scaffold	GCA_003396475.1	GCF_003396475.1	identical	45054	45054
SAMN09566527	1773	1773	Mycobacterium tuberculosis	Mycobacterium tuberculosis (high G+C Gram-positive bacteria)	PRJNA476470	Scaffold	GCA_003396485.1	GCF_003396485.1	identical	49317	49317
SAMN09566522	1773	1773	Mycobacterium tuberculosis	Mycobacterium tuberculosis (high G+C Gram-positive bacteria)	PRJNA476470	Scaffold	GCA_003396465.1	GCF_003396465.1	identical	35934	35934
SAMN09566528	1773	1773	Mycobacterium tuberculosis	Mycobacterium tuberculosis (high G+C Gram-positive bacteria)	PRJNA476470	Scaffold	GCA_003396445.1	GCF_003396445.1	identical	43296	43296
SAMN09566529	1773	1773	Mycobacterium tuberculosis	Mycobacterium tuberculosis (high G+C Gram-positive bacteria)	PRJNA476470	Scaffold	GCA_003396405.1	GCF_003396405.1	identical	43954	45429
SAMN09566531	1773	1773	Mycobacterium tuberculosis	Mycobacterium tuberculosis (high G+C Gram-positive bacteria)	PRJNA476470	Contig	GCA_003396385.1	GCF_003396385.1	identical	39615	39615
SAMN09566533	1773	1773	Mycobacterium tuberculosis	Mycobacterium tuberculosis (high G+C Gram-positive bacteria)	PRJNA476470	Contig	GCA_003396395.1	GCF_003396395.1	identical	42603	42603
SAMN09566536	1773	1773	Mycobacterium tuberculosis	Mycobacterium tuberculosis (high G+C Gram-positive bacteria)	PRJNA476470	Contig	GCA_003396355.1	GCF_003396355.1	identical	41976	41976
SAMN09566541	1773	1773	Mycobacterium tuberculosis	Mycobacterium tuberculosis (high G+C Gram-positive bacteria)	PRJNA476470	Scaffold	GCA_003396345.1	GCF_003396345.1	identical	53835	53835
SAMN09566544	1773	1773	Mycobacterium tuberculosis	Mycobacterium tuberculosis (high G+C Gram-positive bacteria)	PRJNA476470	Scaffold	GCA_003396295.1	GCF_003396295.1	identical	43881	43881
SAMN09566540	1773	1773	Mycobacterium tuberculosis	Mycobacterium tuberculosis (high G+C Gram-positive bacteria)	PRJNA476470	Scaffold	GCA_003396305.1	GCF_003396305.1	identical	53036	53036
SAMN09566542	1773	1773	Mycobacterium tuberculosis	Mycobacterium tuberculosis (high G+C Gram-positive bacteria)	PRJNA476470	Contig	GCA_003396285.1	GCF_003396285.1	identical	42223	42223
SAMN09566546	1773	1773	Mycobacterium tuberculosis	Mycobacterium tuberculosis (high G+C Gram-positive bacteria)	PRJNA476470	Scaffold	GCA_003396245.1	GCF_003396245.1	identical	40401	40401
SAMN09566547	1773	1773	Mycobacterium tuberculosis	Mycobacterium tuberculosis (high G+C Gram-positive bacteria)	PRJNA476470	Contig	GCA_003396255.1	GCF_003396255.1	identical	43052	43052
SAMN09566549	1773	1773	Mycobacterium tuberculosis	Mycobacterium tuberculosis (high G+C Gram-positive bacteria)	PRJNA476470	Scaffold	GCA_003396215.1	GCF_003396215.1	identical	25167	25167
SAMN09566550	1773	1773	Mycobacterium tuberculosis	Mycobacterium tuberculosis (high G+C Gram-positive bacteria)	PRJNA476470	Contig	GCA_003396205.1	GCF_003396205.1	identical	37129	37129
SAMN09566552	1773	1773	Mycobacterium tuberculosis	Mycobacterium tuberculosis (high G+C Gram-positive bacteria)	PRJNA476470	Scaffold	GCA_003396155.1	GCF_003396155.1	identical	36579	36579
SAMN09566554	1773	1773	Mycobacterium tuberculosis	Mycobacterium tuberculosis (high G+C Gram-positive bacteria)	PRJNA476470	Scaffold	GCA_003396165.1	GCF_003396165.1	identical	41675	41675
SAMN09566553	1773	1773	Mycobacterium tuberculosis	Mycobacterium tuberculosis (high G+C Gram-positive bacteria)	PRJNA476470	Contig	GCA_003396145.1	GCF_003396145.1	identical	57057	57057
SAMN09566556	1773	1773	Mycobacterium tuberculosis	Mycobacterium tuberculosis (high G+C Gram-positive bacteria)	PRJNA476470	Contig	GCA_003396105.1	GCF_003396105.1	identical	36369	36369
SAMN09566559	1773	1773	Mycobacterium tuberculosis	Mycobacterium tuberculosis (high G+C Gram-positive bacteria)	PRJNA476470	Scaffold	GCA_003396085.1	GCF_003396085.1	identical	47103	47103
SAMN09566563	1773	1773	Mycobacterium tuberculosis	Mycobacterium tuberculosis (high G+C Gram-positive bacteria)	PRJNA476470	Contig	GCA_003396065.1	GCF_003396065.1	identical	43281	43281
SAMN09566561	1773	1773	Mycobacterium tuberculosis	Mycobacterium tuberculosis (high G+C Gram-positive bacteria)	PRJNA476470	Scaffold	GCA_003396075.1	GCF_003396075.1	identical	51766	51766
SAMN09566564	1773	1773	Mycobacterium tuberculosis	Mycobacterium tuberculosis (high G+C Gram-positive bacteria)	PRJNA476470	Scaffold	GCA_003396035.1	GCF_003396035.1	identical	50761	50761
SAMN09566574	1773	1773	Mycobacterium tuberculosis	Mycobacterium tuberculosis (high G+C Gram-positive bacteria)	PRJNA476470	Scaffold	GCA_003395995.1	GCF_003395995.1	identical	43108	43335
SAMN09566566	1773	1773	Mycobacterium tuberculosis	Mycobacterium tuberculosis (high G+C Gram-positive bacteria)	PRJNA476470	Scaffold	GCA_003395985.1	GCF_003395985.1	identical	52055	52055
SAMN09566572	1773	1773	Mycobacterium tuberculosis	Mycobacterium tuberculosis (high G+C Gram-positive bacteria)	PRJNA476470	Scaffold	GCA_003395955.1	GCF_003395955.1	identical	40417	40417
SAMN09566573	1773	1773	Mycobacterium tuberculosis	Mycobacterium tuberculosis (high G+C Gram-positive bacteria)	PRJNA476470	Scaffold	GCA_003395945.1	GCF_003395945.1	identical	49679	49679
SAMN09566567	1773	1773	Mycobacterium tuberculosis	Mycobacterium tuberculosis (high G+C Gram-positive bacteria)	PRJNA476470	Scaffold	GCA_003395925.1	GCF_003395925.1	identical	41818	41818
SAMN09566571	1773	1773	Mycobacterium tuberculosis	Mycobacterium tuberculosis (high G+C Gram-positive bacteria)	PRJNA476470	Scaffold	GCA_003395905.1	GCF_003395905.1	identical	43100	43256
SAMN09566575	1773	1773	Mycobacterium tuberculosis	Mycobacterium tuberculosis (high G+C Gram-positive bacteria)	PRJNA476470	Scaffold	GCA_003395885.1	GCF_003395885.1	identical	43912	43912
SAMN09566579	1773	1773	Mycobacterium tuberculosis	Mycobacterium tuberculosis (high G+C Gram-positive bacteria)	PRJNA476470	Scaffold	GCA_003395835.1	GCF_003395835.1	identical	39467	39624
SAMN09566576	1773	1773	Mycobacterium tuberculosis	Mycobacterium tuberculosis (high G+C Gram-positive bacteria)	PRJNA476470	Contig	GCA_003395815.1	GCF_003395815.1	identical	43289	43289
SAMN09566583	1773	1773	Mycobacterium tuberculosis	Mycobacterium tuberculosis (high G+C Gram-positive bacteria)	PRJNA476470	Scaffold	GCA_003395765.1	GCF_003395765.1	identical	42319	42319
SAMN09566581	1773	1773	Mycobacterium tuberculosis	Mycobacterium tuberculosis (high G+C Gram-positive bacteria)	PRJNA476470	Scaffold	GCA_003395755.1	GCF_003395755.1	identical	44981	44981
SAMN09566584	1773	1773	Mycobacterium tuberculosis	Mycobacterium tuberculosis (high G+C Gram-positive bacteria)	PRJNA476470	Scaffold	GCA_003395745.1	GCF_003395745.1	identical	53633	53633
SAMN09566582	1773	1773	Mycobacterium tuberculosis	Mycobacterium tuberculosis (high G+C Gram-positive bacteria)	PRJNA476470	Scaffold	GCA_003395725.1	GCF_003395725.1	identical	49655	49655
SAMN09566585	1773	1773	Mycobacterium tuberculosis	Mycobacterium tuberculosis (high G+C Gram-positive bacteria)	PRJNA476470	Scaffold	GCA_003395695.1	GCF_003395695.1	identical	44184	44184
SAMN09566587	1773	1773	Mycobacterium tuberculosis	Mycobacterium tuberculosis (high G+C Gram-positive bacteria)	PRJNA476470	Scaffold	GCA_003395685.1	GCF_003395685.1	identical	47582	47582
SAMN09566588	1773	1773	Mycobacterium tuberculosis	Mycobacterium tuberculosis (high G+C Gram-positive bacteria)	PRJNA476470	Scaffold	GCA_003395665.1	GCF_003395665.1	identical	51124	51950
SAMN09566594	1773	1773	Mycobacterium tuberculosis	Mycobacterium tuberculosis (high G+C Gram-positive bacteria)	PRJNA476470	Scaffold	GCA_003395645.1	GCF_003395645.1	identical	34660	34660
SAMN09566596	1773	1773	Mycobacterium tuberculosis	Mycobacterium tuberculosis (high G+C Gram-positive bacteria)	PRJNA476470	Scaffold	GCA_003395625.1	GCF_003395625.1	identical	38733	38854
SAMN09566597	1773	1773	Mycobacterium tuberculosis	Mycobacterium tuberculosis (high G+C Gram-positive bacteria)	PRJNA476470	Scaffold	GCA_003395585.1	GCF_003395585.1	identical	49331	49331
SAMN09566599	1773	1773	Mycobacterium tuberculosis	Mycobacterium tuberculosis (high G+C Gram-positive bacteria)	PRJNA476470	Contig	GCA_003395575.1	GCF_003395575.1	identical	43667	43667
SAMN09566595	1773	1773	Mycobacterium tuberculosis	Mycobacterium tuberculosis (high G+C Gram-positive bacteria)	PRJNA476470	Contig	GCA_003395565.1	GCF_003395565.1	identical	41107	41107
SAMN09566603	1773	1773	Mycobacterium tuberculosis	Mycobacterium tuberculosis (high G+C Gram-positive bacteria)	PRJNA476470	Contig	GCA_003395515.1	GCF_003395515.1	identical	24117	24117
SAMN09566604	1773	1773	Mycobacterium tuberculosis	Mycobacterium tuberculosis (high G+C Gram-positive bacteria)	PRJNA476470	Scaffold	GCA_003395505.1	GCF_003395505.1	identical	31740	31740
SAMN09566600	1773	1773	Mycobacterium tuberculosis	Mycobacterium tuberculosis (high G+C Gram-positive bacteria)	PRJNA476470	Scaffold	GCA_003395495.1	GCF_003395495.1	identical	43038	43891
SAMN09566601	1773	1773	Mycobacterium tuberculosis	Mycobacterium tuberculosis (high G+C Gram-positive bacteria)	PRJNA476470	Scaffold	GCA_003395485.1	GCF_003395485.1	identical	43078	43091
SAMN09566611	1773	1773	Mycobacterium tuberculosis	Mycobacterium tuberculosis (high G+C Gram-positive bacteria)	PRJNA476470	Scaffold	GCA_003395375.1	GCF_003395375.1	identical	49337	49337
SAMN09566614	1773	1773	Mycobacterium tuberculosis	Mycobacterium tuberculosis (high G+C Gram-positive bacteria)	PRJNA476470	Contig	GCA_003395345.1	GCF_003395345.1	identical	33731	33731
SAMN09566612	1773	1773	Mycobacterium tuberculosis	Mycobacterium tuberculosis (high G+C Gram-positive bacteria)	PRJNA476470	Scaffold	GCA_003395365.1	GCF_003395365.1	identical	49635	50839
SAMN09566641	1773	1773	Mycobacterium tuberculosis	Mycobacterium tuberculosis (high G+C Gram-positive bacteria)	PRJNA476470	Scaffold	GCA_003394995.1	GCF_003394995.1	identical	44490	44490
SAMN09566615	1773	1773	Mycobacterium tuberculosis	Mycobacterium tuberculosis (high G+C Gram-positive bacteria)	PRJNA476470	Scaffold	GCA_003395315.1	GCF_003395315.1	identical	38562	38562
SAMN09566622	1773	1773	Mycobacterium tuberculosis	Mycobacterium tuberculosis (high G+C Gram-positive bacteria)	PRJNA476470	Contig	GCA_003395305.1	GCF_003395305.1	identical	31220	31220
SAMN09566624	1773	1773	Mycobacterium tuberculosis	Mycobacterium tuberculosis (high G+C Gram-positive bacteria)	PRJNA476470	Scaffold	GCA_003395285.1	GCF_003395285.1	identical	47463	47463
SAMN09566625	1773	1773	Mycobacterium tuberculosis	Mycobacterium tuberculosis (high G+C Gram-positive bacteria)	PRJNA476470	Scaffold	GCA_003395265.1	GCF_003395265.1	identical	41287	41287
SAMN09566627	1773	1773	Mycobacterium tuberculosis	Mycobacterium tuberculosis (high G+C Gram-positive bacteria)	PRJNA476470	Scaffold	GCA_003395235.1	GCF_003395235.1	identical	33637	33637
SAMN09566628	1773	1773	Mycobacterium tuberculosis	Mycobacterium tuberculosis (high G+C Gram-positive bacteria)	PRJNA476470	Contig	GCA_003395225.1	GCF_003395225.1	identical	35303	35303
SAMN09566629	1773	1773	Mycobacterium tuberculosis	Mycobacterium tuberculosis (high G+C Gram-positive bacteria)	PRJNA476470	Contig	GCA_003395195.1	GCF_003395195.1	identical	35920	35920
SAMN09566630	1773	1773	Mycobacterium tuberculosis	Mycobacterium tuberculosis (high G+C Gram-positive bacteria)	PRJNA476470	Contig	GCA_003395175.1	GCF_003395175.1	identical	31731	31731
SAMN09566631	1773	1773	Mycobacterium tuberculosis	Mycobacterium tuberculosis (high G+C Gram-positive bacteria)	PRJNA476470	Scaffold	GCA_003395165.1	GCF_003395165.1	identical	50803	50803
SAMN09566632	1773	1773	Mycobacterium tuberculosis	Mycobacterium tuberculosis (high G+C Gram-positive bacteria)	PRJNA476470	Contig	GCA_003395145.1	GCF_003395145.1	identical	38771	38771
SAMN09566633	1773	1773	Mycobacterium tuberculosis	Mycobacterium tuberculosis (high G+C Gram-positive bacteria)	PRJNA476470	Contig	GCA_003395115.1	GCF_003395115.1	identical	32428	32428
SAMN09566635	1773	1773	Mycobacterium tuberculosis	Mycobacterium tuberculosis (high G+C Gram-positive bacteria)	PRJNA476470	Scaffold	GCA_003395095.1	GCF_003395095.1	identical	43095	43095
SAMN09566636	1773	1773	Mycobacterium tuberculosis	Mycobacterium tuberculosis (high G+C Gram-positive bacteria)	PRJNA476470	Contig	GCA_003395085.1	GCF_003395085.1	identical	39956	39956
SAMN09566637	1773	1773	Mycobacterium tuberculosis	Mycobacterium tuberculosis (high G+C Gram-positive bacteria)	PRJNA476470	Scaffold	GCA_003395065.1	GCF_003395065.1	identical	39956	39956
SAMN09566638	1773	1773	Mycobacterium tuberculosis	Mycobacterium tuberculosis (high G+C Gram-positive bacteria)	PRJNA476470	Scaffold	GCA_003395035.1	GCF_003395035.1	identical	37838	37838
SAMN09566639	1773	1773	Mycobacterium tuberculosis	Mycobacterium tuberculosis (high G+C Gram-positive bacteria)	PRJNA476470	Contig	GCA_003395025.1	GCF_003395025.1	identical	41528	41528
SAMN09566642	1773	1773	Mycobacterium tuberculosis	Mycobacterium tuberculosis (high G+C Gram-positive bacteria)	PRJNA476470	Scaffold	GCA_003394985.1	GCF_003394985.1	identical	38776	38776
SAMN09566645	1773	1773	Mycobacterium tuberculosis	Mycobacterium tuberculosis (high G+C Gram-positive bacteria)	PRJNA476470	Contig	GCA_003394965.1	GCF_003394965.1	identical	30462	30462
SAMN09566532	1773	1773	Mycobacterium tuberculosis	Mycobacterium tuberculosis (high G+C Gram-positive bacteria)	PRJNA476470	Scaffold	GCA_003394915.1	GCF_003394915.1	identical	29963	29963
SAMN09566646	1773	1773	Mycobacterium tuberculosis	Mycobacterium tuberculosis (high G+C Gram-positive bacteria)	PRJNA476470	Contig	GCA_003394925.1	GCF_003394925.1	identical	39956	39956
SAMN09566535	1773	1773	Mycobacterium tuberculosis	Mycobacterium tuberculosis (high G+C Gram-positive bacteria)	PRJNA476470	Scaffold	GCA_003394905.1	GCF_003394905.1	identical	30977	30977
SAMN09566534	1773	1773	Mycobacterium tuberculosis	Mycobacterium tuberculosis (high G+C Gram-positive bacteria)	PRJNA476470	Contig	GCA_003394885.1	GCF_003394885.1	identical	42588	42588
SAMN09566537	1773	1773	Mycobacterium tuberculosis	Mycobacterium tuberculosis (high G+C Gram-positive bacteria)	PRJNA476470	Contig	GCA_003394845.1	GCF_003394845.1	identical	40436	40436
SAMN09566538	1773	1773	Mycobacterium tuberculosis	Mycobacterium tuberculosis (high G+C Gram-positive bacteria)	PRJNA476470	Contig	GCA_003394855.1	GCF_003394855.1	identical	45535	45535
SAMN09566539	1773	1773	Mycobacterium tuberculosis	Mycobacterium tuberculosis (high G+C Gram-positive bacteria)	PRJNA476470	Scaffold	GCA_003394815.1	GCF_003394815.1	identical	53662	53662
SAMN09566543	1773	1773	Mycobacterium tuberculosis	Mycobacterium tuberculosis (high G+C Gram-positive bacteria)	PRJNA476470	Contig	GCA_003394805.1	GCF_003394805.1	identical	41715	41715
SAMN09566545	1773	1773	Mycobacterium tuberculosis	Mycobacterium tuberculosis (high G+C Gram-positive bacteria)	PRJNA476470	Contig	GCA_003394765.1	GCF_003394765.1	identical	42163	42163
SAMN09566555	1773	1773	Mycobacterium tuberculosis	Mycobacterium tuberculosis (high G+C Gram-positive bacteria)	PRJNA476470	Scaffold	GCA_003394735.1	GCF_003394735.1	identical	53048	53659
SAMN09566548	1773	1773	Mycobacterium tuberculosis	Mycobacterium tuberculosis (high G+C Gram-positive bacteria)	PRJNA476470	Contig	GCA_003394775.1	GCF_003394775.1	identical	47547	47547
SAMN09566557	1773	1773	Mycobacterium tuberculosis	Mycobacterium tuberculosis (high G+C Gram-positive bacteria)	PRJNA476470	Scaffold	GCA_003394725.1	GCF_003394725.1	identical	46100	46100
SAMN09566562	1773	1773	Mycobacterium tuberculosis	Mycobacterium tuberculosis (high G+C Gram-positive bacteria)	PRJNA476470	Scaffold	GCA_003394665.1	GCF_003394665.1	identical	38340	38340
SAMN09566568	1773	1773	Mycobacterium tuberculosis	Mycobacterium tuberculosis (high G+C Gram-positive bacteria)	PRJNA476470	Contig	GCA_003394645.1	GCF_003394645.1	identical	32912	32912
SAMN09566558	1773	1773	Mycobacterium tuberculosis	Mycobacterium tuberculosis (high G+C Gram-positive bacteria)	PRJNA476470	Contig	GCA_003394695.1	GCF_003394695.1	identical	39138	39138
SAMN09566560	1773	1773	Mycobacterium tuberculosis	Mycobacterium tuberculosis (high G+C Gram-positive bacteria)	PRJNA476470	Scaffold	GCA_003394655.1	GCF_003394655.1	identical	43153	43153
SAMN09566570	1773	1773	Mycobacterium tuberculosis	Mycobacterium tuberculosis (high G+C Gram-positive bacteria)	PRJNA476470	Scaffold	GCA_003394625.1	GCF_003394625.1	identical	56888	56888
SAMN09566578	1773	1773	Mycobacterium tuberculosis	Mycobacterium tuberculosis (high G+C Gram-positive bacteria)	PRJNA476470	Scaffold	GCA_003394585.1	GCF_003394585.1	identical	51789	53777
SAMN09566586	1773	1773	Mycobacterium tuberculosis	Mycobacterium tuberculosis (high G+C Gram-positive bacteria)	PRJNA476470	Scaffold	GCA_003394575.1	GCF_003394575.1	identical	47637	47637
SAMN09566569	1773	1773	Mycobacterium tuberculosis	Mycobacterium tuberculosis (high G+C Gram-positive bacteria)	PRJNA476470	Scaffold	GCA_003394565.1	GCF_003394565.1	identical	42525	42525
SAMN09566590	1773	1773	Mycobacterium tuberculosis	Mycobacterium tuberculosis (high G+C Gram-positive bacteria)	PRJNA476470	Scaffold	GCA_003394535.1	GCF_003394535.1	identical	47558	47558
SAMN09566589	1773	1773	Mycobacterium tuberculosis	Mycobacterium tuberculosis (high G+C Gram-positive bacteria)	PRJNA476470	Contig	GCA_003394525.1	GCF_003394525.1	identical	51958	51958
SAMN09566591	1773	1773	Mycobacterium tuberculosis	Mycobacterium tuberculosis (high G+C Gram-positive bacteria)	PRJNA476470	Scaffold	GCA_003394485.1	GCF_003394485.1	identical	36735	38557
SAMN09566592	1773	1773	Mycobacterium tuberculosis	Mycobacterium tuberculosis (high G+C Gram-positive bacteria)	PRJNA476470	Scaffold	GCA_003394465.1	GCF_003394465.1	identical	40878	40878
SAMN09566598	1773	1773	Mycobacterium tuberculosis	Mycobacterium tuberculosis (high G+C Gram-positive bacteria)	PRJNA476470	Scaffold	GCA_003394445.1	GCF_003394445.1	identical	42355	42355
SAMN09566593	1773	1773	Mycobacterium tuberculosis	Mycobacterium tuberculosis (high G+C Gram-positive bacteria)	PRJNA476470	Scaffold	GCA_003394455.1	GCF_003394455.1	identical	57351	57574
SAMN09566606	1773	1773	Mycobacterium tuberculosis	Mycobacterium tuberculosis (high G+C Gram-positive bacteria)	PRJNA476470	Scaffold	GCA_003394415.1	GCF_003394415.1	identical	47592	49639
SAMN09566608	1773	1773	Mycobacterium tuberculosis	Mycobacterium tuberculosis (high G+C Gram-positive bacteria)	PRJNA476470	Scaffold	GCA_003394395.1	GCF_003394395.1	identical	47949	47949
SAMN09566602	1773	1773	Mycobacterium tuberculosis	Mycobacterium tuberculosis (high G+C Gram-positive bacteria)	PRJNA476470	Scaffold	GCA_003394385.1	GCF_003394385.1	identical	33702	33702
SAMN09566616	1773	1773	Mycobacterium tuberculosis	Mycobacterium tuberculosis (high G+C Gram-positive bacteria)	PRJNA476470	Scaffold	GCA_003394365.1	GCF_003394365.1	identical	38386	38386
SAMN09566613	1773	1773	Mycobacterium tuberculosis	Mycobacterium tuberculosis (high G+C Gram-positive bacteria)	PRJNA476470	Scaffold	GCA_003394335.1	GCF_003394335.1	identical	45521	45521
SAMN09566617	1773	1773	Mycobacterium tuberculosis	Mycobacterium tuberculosis (high G+C Gram-positive bacteria)	PRJNA476470	Scaffold	GCA_003394315.1	GCF_003394315.1	identical	36645	36645
SAMN09566619	1773	1773	Mycobacterium tuberculosis	Mycobacterium tuberculosis (high G+C Gram-positive bacteria)	PRJNA476470	Scaffold	GCA_003394265.1	GCF_003394265.1	identical	28661	28661
SAMN09566618	1773	1773	Mycobacterium tuberculosis	Mycobacterium tuberculosis (high G+C Gram-positive bacteria)	PRJNA476470	Scaffold	GCA_003394305.1	GCF_003394305.1	identical	43068	43068
SAMN09566621	1773	1773	Mycobacterium tuberculosis	Mycobacterium tuberculosis (high G+C Gram-positive bacteria)	PRJNA476470	Contig	GCA_003394235.1	GCF_003394235.1	identical	37166	37166
SAMN09566623	1773	1773	Mycobacterium tuberculosis	Mycobacterium tuberculosis (high G+C Gram-positive bacteria)	PRJNA476470	Contig	GCA_003394245.1	GCF_003394245.1	identical	34252	34252
SAMN09566626	1773	1773	Mycobacterium tuberculosis	Mycobacterium tuberculosis (high G+C Gram-positive bacteria)	PRJNA476470	Scaffold	GCA_003394225.1	GCF_003394225.1	identical	43051	43051
SAMN09566640	1773	1773	Mycobacterium tuberculosis	Mycobacterium tuberculosis (high G+C Gram-positive bacteria)	PRJNA476470	Contig	GCA_003394165.1	GCF_003394165.1	identical	11709	11709
SAMN09566634	1773	1773	Mycobacterium tuberculosis	Mycobacterium tuberculosis (high G+C Gram-positive bacteria)	PRJNA476470	Contig	GCA_003394175.1	GCF_003394175.1	identical	26340	26340
SAMN09566643	1773	1773	Mycobacterium tuberculosis	Mycobacterium tuberculosis (high G+C Gram-positive bacteria)	PRJNA476470	Contig	GCA_003394145.1	GCF_003394145.1	identical	31441	31441
SAMN09566644	1773	1773	Mycobacterium tuberculosis	Mycobacterium tuberculosis (high G+C Gram-positive bacteria)	PRJNA476470	Scaffold	GCA_003394155.1	GCF_003394155.1	identical	31928	31928
SAMN09566435	1773	1773	Mycobacterium tuberculosis	Mycobacterium tuberculosis (high G+C Gram-positive bacteria)	PRJNA476470	Scaffold	GCA_003394045.1	GCF_003394045.1	identical	38386	38386
SAMN09566436	1773	1773	Mycobacterium tuberculosis	Mycobacterium tuberculosis (high G+C Gram-positive bacteria)	PRJNA476470	Contig	GCA_003394025.1	GCF_003394025.1	identical	40312	40312
SAMN09566434	1773	1773	Mycobacterium tuberculosis	Mycobacterium tuberculosis (high G+C Gram-positive bacteria)	PRJNA476470	Scaffold	GCA_003394035.1	GCF_003394035.1	identical	41753	41753
SAMN09566430	1773	1773	Mycobacterium tuberculosis	Mycobacterium tuberculosis (high G+C Gram-positive bacteria)	PRJNA476470	Contig	GCA_003393955.1	GCF_003393955.1	identical	41643	41643
SAMN09566437	1773	1773	Mycobacterium tuberculosis	Mycobacterium tuberculosis (high G+C Gram-positive bacteria)	PRJNA476470	Scaffold	GCA_003393935.1	GCF_003393935.1	identical	49617	49617
SAMN09566463	1773	1773	Mycobacterium tuberculosis	Mycobacterium tuberculosis (high G+C Gram-positive bacteria)	PRJNA476470	Contig	GCA_003393845.1	GCF_003393845.1	identical	14866	14866
SAMN09566443	1773	1773	Mycobacterium tuberculosis	Mycobacterium tuberculosis (high G+C Gram-positive bacteria)	PRJNA476470	Scaffold	GCA_003393915.1	GCF_003393915.1	identical	43627	43627
SAMN09566451	1773	1773	Mycobacterium tuberculosis	Mycobacterium tuberculosis (high G+C Gram-positive bacteria)	PRJNA476470	Scaffold	GCA_003393885.1	GCF_003393885.1	identical	45389	45389
SAMN09566456	1773	1773	Mycobacterium tuberculosis	Mycobacterium tuberculosis (high G+C Gram-positive bacteria)	PRJNA476470	Scaffold	GCA_003393855.1	GCF_003393855.1	identical	42186	42186
SAMN09566464	1773	1773	Mycobacterium tuberculosis	Mycobacterium tuberculosis (high G+C Gram-positive bacteria)	PRJNA476470	Contig	GCA_003393795.1	GCF_003393795.1	identical	23169	23169
SAMN09566470	1773	1773	Mycobacterium tuberculosis	Mycobacterium tuberculosis (high G+C Gram-positive bacteria)	PRJNA476470	Contig	GCA_003393765.1	GCF_003393765.1	identical	25824	25824
SAMN09566466	1773	1773	Mycobacterium tuberculosis	Mycobacterium tuberculosis (high G+C Gram-positive bacteria)	PRJNA476470	Scaffold	GCA_003393775.1	GCF_003393775.1	identical	34199	34199
SAMN09566467	1773	1773	Mycobacterium tuberculosis	Mycobacterium tuberculosis (high G+C Gram-positive bacteria)	PRJNA476470	Contig	GCA_003393785.1	GCF_003393785.1	identical	44926	44926
SAMN09566485	1773	1773	Mycobacterium tuberculosis	Mycobacterium tuberculosis (high G+C Gram-positive bacteria)	PRJNA476470	Contig	GCA_003393685.1	GCF_003393685.1	identical	15634	15634
SAMN09566422	1773	1773	Mycobacterium tuberculosis	Mycobacterium tuberculosis (high G+C Gram-positive bacteria)	PRJNA476470	Contig	GCA_003393505.1	GCF_003393505.1	identical	5602	5602
SAMN09566473	1773	1773	Mycobacterium tuberculosis	Mycobacterium tuberculosis (high G+C Gram-positive bacteria)	PRJNA476470	Contig	GCA_003393705.1	GCF_003393705.1	identical	28543	28543
SAMN09566471	1773	1773	Mycobacterium tuberculosis	Mycobacterium tuberculosis (high G+C Gram-positive bacteria)	PRJNA476470	Contig	GCA_003393715.1	GCF_003393715.1	identical	36466	36466
SAMN09566477	1773	1773	Mycobacterium tuberculosis	Mycobacterium tuberculosis (high G+C Gram-positive bacteria)	PRJNA476470	Scaffold	GCA_003393695.1	GCF_003393695.1	identical	45386	45386
SAMN09566486	1773	1773	Mycobacterium tuberculosis	Mycobacterium tuberculosis (high G+C Gram-positive bacteria)	PRJNA476470	Scaffold	GCA_003393645.1	GCF_003393645.1	identical	37082	37115
SAMN09566492	1773	1773	Mycobacterium tuberculosis	Mycobacterium tuberculosis (high G+C Gram-positive bacteria)	PRJNA476470	Scaffold	GCA_003393635.1	GCF_003393635.1	identical	49777	49777
SAMN09566494	1773	1773	Mycobacterium tuberculosis	Mycobacterium tuberculosis (high G+C Gram-positive bacteria)	PRJNA476470	Scaffold	GCA_003393625.1	GCF_003393625.1	identical	53642	53642
SAMN09566495	1773	1773	Mycobacterium tuberculosis	Mycobacterium tuberculosis (high G+C Gram-positive bacteria)	PRJNA476470	Scaffold	GCA_003393575.1	GCF_003393575.1	identical	43089	44017
SAMN09566496	1773	1773	Mycobacterium tuberculosis	Mycobacterium tuberculosis (high G+C Gram-positive bacteria)	PRJNA476470	Scaffold	GCA_003393565.1	GCF_003393565.1	identical	36693	36693
SAMN09566497	1773	1773	Mycobacterium tuberculosis	Mycobacterium tuberculosis (high G+C Gram-positive bacteria)	PRJNA476470	Scaffold	GCA_003393555.1	GCF_003393555.1	identical	36584	36584
SAMN09566426	1773	1773	Mycobacterium tuberculosis	Mycobacterium tuberculosis (high G+C Gram-positive bacteria)	PRJNA476470	Contig	GCA_003393485.1	GCF_003393485.1	identical	22241	22241
SAMN09566499	1773	1773	Mycobacterium tuberculosis	Mycobacterium tuberculosis (high G+C Gram-positive bacteria)	PRJNA476470	Scaffold	GCA_003393525.1	GCF_003393525.1	identical	41819	41819
SAMN09566500	1773	1773	Mycobacterium tuberculosis	Mycobacterium tuberculosis (high G+C Gram-positive bacteria)	PRJNA476470	Scaffold	GCA_003393495.1	GCF_003393495.1	identical	41050	41616
SAMN09566431	1773	1773	Mycobacterium tuberculosis	Mycobacterium tuberculosis (high G+C Gram-positive bacteria)	PRJNA476470	Contig	GCA_003393445.1	GCF_003393445.1	identical	27963	27963
SAMN09566432	1773	1773	Mycobacterium tuberculosis	Mycobacterium tuberculosis (high G+C Gram-positive bacteria)	PRJNA476470	Scaffold	GCA_003393435.1	GCF_003393435.1	identical	46901	46901
SAMN09566429	1773	1773	Mycobacterium tuberculosis	Mycobacterium tuberculosis (high G+C Gram-positive bacteria)	PRJNA476470	Scaffold	GCA_003393425.1	GCF_003393425.1	identical	45394	45394
SAMN09566433	1773	1773	Mycobacterium tuberculosis	Mycobacterium tuberculosis (high G+C Gram-positive bacteria)	PRJNA476470	Scaffold	GCA_003393405.1	GCF_003393405.1	identical	41201	41201
SAMN09566438	1773	1773	Mycobacterium tuberculosis	Mycobacterium tuberculosis (high G+C Gram-positive bacteria)	PRJNA476470	Contig	GCA_003393365.1	GCF_003393365.1	identical	36693	36693
SAMN09566441	1773	1773	Mycobacterium tuberculosis	Mycobacterium tuberculosis (high G+C Gram-positive bacteria)	PRJNA476470	Scaffold	GCA_003393345.1	GCF_003393345.1	identical	35748	35748
SAMN09566439	1773	1773	Mycobacterium tuberculosis	Mycobacterium tuberculosis (high G+C Gram-positive bacteria)	PRJNA476470	Scaffold	GCA_003393335.1	GCF_003393335.1	identical	50760	50760
SAMN09566440	1773	1773	Mycobacterium tuberculosis	Mycobacterium tuberculosis (high G+C Gram-positive bacteria)	PRJNA476470	Contig	GCA_003393325.1	GCF_003393325.1	identical	36692	36692
SAMN09566442	1773	1773	Mycobacterium tuberculosis	Mycobacterium tuberculosis (high G+C Gram-positive bacteria)	PRJNA476470	Scaffold	GCA_003393305.1	GCF_003393305.1	identical	45421	47602
SAMN09566444	1773	1773	Mycobacterium tuberculosis	Mycobacterium tuberculosis (high G+C Gram-positive bacteria)	PRJNA476470	Scaffold	GCA_003393275.1	GCF_003393275.1	identical	44857	44857
SAMN09566445	1773	1773	Mycobacterium tuberculosis	Mycobacterium tuberculosis (high G+C Gram-positive bacteria)	PRJNA476470	Scaffold	GCA_003393245.1	GCF_003393245.1	identical	42444	43340
SAMN09566446	1773	1773	Mycobacterium tuberculosis	Mycobacterium tuberculosis (high G+C Gram-positive bacteria)	PRJNA476470	Scaffold	GCA_003393235.1	GCF_003393235.1	identical	44422	47859
SAMN09566452	1773	1773	Mycobacterium tuberculosis	Mycobacterium tuberculosis (high G+C Gram-positive bacteria)	PRJNA476470	Contig	GCA_003393145.1	GCF_003393145.1	identical	16846	16846
SAMN09566447	1773	1773	Mycobacterium tuberculosis	Mycobacterium tuberculosis (high G+C Gram-positive bacteria)	PRJNA476470	Scaffold	GCA_003393225.1	GCF_003393225.1	identical	53672	53672
SAMN09566448	1773	1773	Mycobacterium tuberculosis	Mycobacterium tuberculosis (high G+C Gram-positive bacteria)	PRJNA476470	Scaffold	GCA_003393175.1	GCF_003393175.1	identical	47613	49691
SAMN09566449	1773	1773	Mycobacterium tuberculosis	Mycobacterium tuberculosis (high G+C Gram-positive bacteria)	PRJNA476470	Scaffold	GCA_003393165.1	GCF_003393165.1	identical	46501	49697
SAMN09566450	1773	1773	Mycobacterium tuberculosis	Mycobacterium tuberculosis (high G+C Gram-positive bacteria)	PRJNA476470	Scaffold	GCA_003393155.1	GCF_003393155.1	identical	43321	43321
SAMN09566455	1773	1773	Mycobacterium tuberculosis	Mycobacterium tuberculosis (high G+C Gram-positive bacteria)	PRJNA476470	Contig	GCA_003393085.1	GCF_003393085.1	identical	17458	17458
SAMN09566453	1773	1773	Mycobacterium tuberculosis	Mycobacterium tuberculosis (high G+C Gram-positive bacteria)	PRJNA476470	Contig	GCA_003393105.1	GCF_003393105.1	identical	36693	36693
SAMN09566457	1773	1773	Mycobacterium tuberculosis	Mycobacterium tuberculosis (high G+C Gram-positive bacteria)	PRJNA476470	Contig	GCA_003393035.1	GCF_003393035.1	identical	16466	16466
SAMN09566454	1773	1773	Mycobacterium tuberculosis	Mycobacterium tuberculosis (high G+C Gram-positive bacteria)	PRJNA476470	Scaffold	GCA_003393095.1	GCF_003393095.1	identical	63544	63544
SAMN09566458	1773	1773	Mycobacterium tuberculosis	Mycobacterium tuberculosis (high G+C Gram-positive bacteria)	PRJNA476470	Contig	GCA_003393025.1	GCF_003393025.1	identical	19232	19232
SAMN09566459	1773	1773	Mycobacterium tuberculosis	Mycobacterium tuberculosis (high G+C Gram-positive bacteria)	PRJNA476470	Contig	GCA_003393015.1	GCF_003393015.1	identical	22718	22718
SAMN09566460	1773	1773	Mycobacterium tuberculosis	Mycobacterium tuberculosis (high G+C Gram-positive bacteria)	PRJNA476470	Scaffold	GCA_003393005.1	GCF_003393005.1	identical	29101	29798
SAMN09566468	1773	1773	Mycobacterium tuberculosis	Mycobacterium tuberculosis (high G+C Gram-positive bacteria)	PRJNA476470	Contig	GCA_003392925.1	GCF_003392925.1	identical	10719	10719
SAMN09566465	1773	1773	Mycobacterium tuberculosis	Mycobacterium tuberculosis (high G+C Gram-positive bacteria)	PRJNA476470	Contig	GCA_003392945.1	GCF_003392945.1	identical	25632	25632
SAMN09566469	1773	1773	Mycobacterium tuberculosis	Mycobacterium tuberculosis (high G+C Gram-positive bacteria)	PRJNA476470	Contig	GCA_003392915.1	GCF_003392915.1	identical	17547	17547
SAMN09566461	1773	1773	Mycobacterium tuberculosis	Mycobacterium tuberculosis (high G+C Gram-positive bacteria)	PRJNA476470	Scaffold	GCA_003392965.1	GCF_003392965.1	identical	39023	39023
SAMN09566472	1773	1773	Mycobacterium tuberculosis	Mycobacterium tuberculosis (high G+C Gram-positive bacteria)	PRJNA476470	Contig	GCA_003392895.1	GCF_003392895.1	identical	26588	26588
SAMN09566474	1773	1773	Mycobacterium tuberculosis	Mycobacterium tuberculosis (high G+C Gram-positive bacteria)	PRJNA476470	Scaffold	GCA_003392865.1	GCF_003392865.1	identical	30326	30326
SAMN09566475	1773	1773	Mycobacterium tuberculosis	Mycobacterium tuberculosis (high G+C Gram-positive bacteria)	PRJNA476470	Scaffold	GCA_003392855.1	GCF_003392855.1	identical	43088	43088
SAMN09566476	1773	1773	Mycobacterium tuberculosis	Mycobacterium tuberculosis (high G+C Gram-positive bacteria)	PRJNA476470	Scaffold	GCA_003392845.1	GCF_003392845.1	identical	49672	55084
SAMN09566478	1773	1773	Mycobacterium tuberculosis	Mycobacterium tuberculosis (high G+C Gram-positive bacteria)	PRJNA476470	Scaffold	GCA_003392815.1	GCF_003392815.1	identical	35922	35922
SAMN09566480	1773	1773	Mycobacterium tuberculosis	Mycobacterium tuberculosis (high G+C Gram-positive bacteria)	PRJNA476470	Contig	GCA_003392775.1	GCF_003392775.1	identical	29483	29483
SAMN09566481	1773	1773	Mycobacterium tuberculosis	Mycobacterium tuberculosis (high G+C Gram-positive bacteria)	PRJNA476470	Contig	GCA_003392765.1	GCF_003392765.1	identical	29599	29599
SAMN09566479	1773	1773	Mycobacterium tuberculosis	Mycobacterium tuberculosis (high G+C Gram-positive bacteria)	PRJNA476470	Scaffold	GCA_003392785.1	GCF_003392785.1	identical	36693	36693
SAMN09566482	1773	1773	Mycobacterium tuberculosis	Mycobacterium tuberculosis (high G+C Gram-positive bacteria)	PRJNA476470	Contig	GCA_003392745.1	GCF_003392745.1	identical	47536	47536
SAMN09566484	1773	1773	Mycobacterium tuberculosis	Mycobacterium tuberculosis (high G+C Gram-positive bacteria)	PRJNA476470	Contig	GCA_003392685.1	GCF_003392685.1	identical	33697	33697
SAMN09566488	1773	1773	Mycobacterium tuberculosis	Mycobacterium tuberculosis (high G+C Gram-positive bacteria)	PRJNA476470	Contig	GCA_003392675.1	GCF_003392675.1	identical	22364	22364
SAMN09566483	1773	1773	Mycobacterium tuberculosis	Mycobacterium tuberculosis (high G+C Gram-positive bacteria)	PRJNA476470	Scaffold	GCA_003392695.1	GCF_003392695.1	identical	35887	35887
SAMN09566489	1773	1773	Mycobacterium tuberculosis	Mycobacterium tuberculosis (high G+C Gram-positive bacteria)	PRJNA476470	Contig	GCA_003392665.1	GCF_003392665.1	identical	27186	27186
SAMN09566491	1773	1773	Mycobacterium tuberculosis	Mycobacterium tuberculosis (high G+C Gram-positive bacteria)	PRJNA476470	Scaffold	GCA_003392605.1	GCF_003392605.1	identical	46161	46161
SAMN09566490	1773	1773	Mycobacterium tuberculosis	Mycobacterium tuberculosis (high G+C Gram-positive bacteria)	PRJNA476470	Scaffold	GCA_003392615.1	GCF_003392615.1	identical	31740	31740
SAMN09566498	1773	1773	Mycobacterium tuberculosis	Mycobacterium tuberculosis (high G+C Gram-positive bacteria)	PRJNA476470	Scaffold	GCA_003392585.1	GCF_003392585.1	identical	53022	53096
SAMN09566493	1773	1773	Mycobacterium tuberculosis	Mycobacterium tuberculosis (high G+C Gram-positive bacteria)	PRJNA476470	Scaffold	GCA_003392595.1	GCF_003392595.1	identical	45585	45585
SAMN09566403	1773	1773	Mycobacterium tuberculosis	Mycobacterium tuberculosis (high G+C Gram-positive bacteria)	PRJNA476470	Contig	GCA_003392405.1	GCF_003392405.1	identical	18723	18723
SAMN09566392	1773	1773	Mycobacterium tuberculosis	Mycobacterium tuberculosis (high G+C Gram-positive bacteria)	PRJNA476470	Contig	GCA_003392545.1	GCF_003392545.1	identical	32123	32123
SAMN09566388	1773	1773	Mycobacterium tuberculosis	Mycobacterium tuberculosis (high G+C Gram-positive bacteria)	PRJNA476470	Scaffold	GCA_003392535.1	GCF_003392535.1	identical	37202	37202
SAMN09566391	1773	1773	Mycobacterium tuberculosis	Mycobacterium tuberculosis (high G+C Gram-positive bacteria)	PRJNA476470	Scaffold	GCA_003392525.1	GCF_003392525.1	identical	35008	35008
SAMN09566394	1773	1773	Mycobacterium tuberculosis	Mycobacterium tuberculosis (high G+C Gram-positive bacteria)	PRJNA476470	Contig	GCA_003392495.1	GCF_003392495.1	identical	30405	30405
SAMN09566400	1773	1773	Mycobacterium tuberculosis	Mycobacterium tuberculosis (high G+C Gram-positive bacteria)	PRJNA476470	Scaffold	GCA_003392415.1	GCF_003392415.1	identical	32726	32726
SAMN09566396	1773	1773	Mycobacterium tuberculosis	Mycobacterium tuberculosis (high G+C Gram-positive bacteria)	PRJNA476470	Scaffold	GCA_003392485.1	GCF_003392485.1	identical	58981	61030
SAMN09566398	1773	1773	Mycobacterium tuberculosis	Mycobacterium tuberculosis (high G+C Gram-positive bacteria)	PRJNA476470	Scaffold	GCA_003392435.1	GCF_003392435.1	identical	43601	43601
SAMN09566397	1773	1773	Mycobacterium tuberculosis	Mycobacterium tuberculosis (high G+C Gram-positive bacteria)	PRJNA476470	Scaffold	GCA_003392425.1	GCF_003392425.1	identical	49561	49561
SAMN09566406	1773	1773	Mycobacterium tuberculosis	Mycobacterium tuberculosis (high G+C Gram-positive bacteria)	PRJNA476470	Scaffold	GCA_003392345.1	GCF_003392345.1	identical	38124	38124
SAMN09566405	1773	1773	Mycobacterium tuberculosis	Mycobacterium tuberculosis (high G+C Gram-positive bacteria)	PRJNA476470	Contig	GCA_003392355.1	GCF_003392355.1	identical	21043	21043
SAMN09566415	1773	1773	Mycobacterium tuberculosis	Mycobacterium tuberculosis (high G+C Gram-positive bacteria)	PRJNA476470	Contig	GCA_003392305.1	GCF_003392305.1	identical	11100	11100
SAMN09566414	1773	1773	Mycobacterium tuberculosis	Mycobacterium tuberculosis (high G+C Gram-positive bacteria)	PRJNA476470	Contig	GCA_003392335.1	GCF_003392335.1	identical	41448	41448
SAMN09566416	1773	1773	Mycobacterium tuberculosis	Mycobacterium tuberculosis (high G+C Gram-positive bacteria)	PRJNA476470	Scaffold	GCA_003392285.1	GCF_003392285.1	identical	39766	39798
SAMN09566410	1773	1773	Mycobacterium tuberculosis	Mycobacterium tuberculosis (high G+C Gram-positive bacteria)	PRJNA476470	Scaffold	GCA_003392105.1	GCF_003392105.1	identical	34689	33596
SAMN09566417	1773	1773	Mycobacterium tuberculosis	Mycobacterium tuberculosis (high G+C Gram-positive bacteria)	PRJNA476470	Contig	GCA_003392275.1	GCF_003392275.1	identical	35028	35028
SAMN09566421	1773	1773	Mycobacterium tuberculosis	Mycobacterium tuberculosis (high G+C Gram-positive bacteria)	PRJNA476470	Contig	GCA_003392255.1	GCF_003392255.1	identical	24340	24340
SAMN09566389	1773	1773	Mycobacterium tuberculosis	Mycobacterium tuberculosis (high G+C Gram-positive bacteria)	PRJNA476470	Scaffold	GCA_003392245.1	GCF_003392245.1	identical	41291	41680
SAMN09566390	1773	1773	Mycobacterium tuberculosis	Mycobacterium tuberculosis (high G+C Gram-positive bacteria)	PRJNA476470	Contig	GCA_003392225.1	GCF_003392225.1	identical	34141	34141
SAMN09566395	1773	1773	Mycobacterium tuberculosis	Mycobacterium tuberculosis (high G+C Gram-positive bacteria)	PRJNA476470	Contig	GCA_003392205.1	GCF_003392205.1	identical	28872	28872
SAMN09566399	1773	1773	Mycobacterium tuberculosis	Mycobacterium tuberculosis (high G+C Gram-positive bacteria)	PRJNA476470	Contig	GCA_003392165.1	GCF_003392165.1	identical	35431	35431
SAMN09566408	1773	1773	Mycobacterium tuberculosis	Mycobacterium tuberculosis (high G+C Gram-positive bacteria)	PRJNA476470	Scaffold	GCA_003392155.1	GCF_003392155.1	identical	46160	46160
SAMN09566409	1773	1773	Mycobacterium tuberculosis	Mycobacterium tuberculosis (high G+C Gram-positive bacteria)	PRJNA476470	Scaffold	GCA_003392135.1	GCF_003392135.1	identical	53033	53033
SAMN09566411	1773	1773	Mycobacterium tuberculosis	Mycobacterium tuberculosis (high G+C Gram-positive bacteria)	PRJNA476470	Scaffold	GCA_003392095.1	GCF_003392095.1	identical	35984	35984
SAMN09566418	1773	1773	Mycobacterium tuberculosis	Mycobacterium tuberculosis (high G+C Gram-positive bacteria)	PRJNA476470	Contig	GCA_003392075.1	GCF_003392075.1	identical	33797	33797
SAMN09566420	1773	1773	Mycobacterium tuberculosis	Mycobacterium tuberculosis (high G+C Gram-positive bacteria)	PRJNA476470	Scaffold	GCA_003392005.1	GCF_003392005.1	identical	22158	22158
SAMN09566419	1773	1773	Mycobacterium tuberculosis	Mycobacterium tuberculosis (high G+C Gram-positive bacteria)	PRJNA476470	Scaffold	GCA_003392065.1	GCF_003392065.1	identical	49494	49494
SAMN09566423	1773	1773	Mycobacterium tuberculosis	Mycobacterium tuberculosis (high G+C Gram-positive bacteria)	PRJNA476470	Contig	GCA_003392025.1	GCF_003392025.1	identical	38302	38302
SAMN09566425	1773	1773	Mycobacterium tuberculosis	Mycobacterium tuberculosis (high G+C Gram-positive bacteria)	PRJNA476470	Scaffold	GCA_003391985.1	GCF_003391985.1	identical	53031	53031
SAMN09566428	1773	1773	Mycobacterium tuberculosis	Mycobacterium tuberculosis (high G+C Gram-positive bacteria)	PRJNA476470	Scaffold	GCA_003391995.1	GCF_003391995.1	identical	38878	38878
SAMN09566427	1773	1773	Mycobacterium tuberculosis	Mycobacterium tuberculosis (high G+C Gram-positive bacteria)	PRJNA476470	Contig	GCA_003391945.1	GCF_003391945.1	identical	36623	36623
SAMN09566424	1773	1773	Mycobacterium tuberculosis	Mycobacterium tuberculosis (high G+C Gram-positive bacteria)	PRJNA476470	Scaffold	GCA_003391955.1	GCF_003391955.1	identical	38894	38894
SAMN09566393	1773	1773	Mycobacterium tuberculosis	Mycobacterium tuberculosis (high G+C Gram-positive bacteria)	PRJNA476470	Scaffold	GCA_003391805.1	GCF_003391805.1	identical	44257	44257
SAMN08437161	1773	1773	Mycobacterium tuberculosis	Mycobacterium tuberculosis (high G+C Gram-positive bacteria)	PRJNA311193	Scaffold	GCA_003383395.1	GCF_003383395.1	identical	186371	186371
SAMN08438036	1773	1773	Mycobacterium tuberculosis	Mycobacterium tuberculosis (high G+C Gram-positive bacteria)	PRJNA311193	Scaffold	GCA_003383535.1	GCF_003383535.1	identical	136916	136916
SAMN08437990	1773	1773	Mycobacterium tuberculosis	Mycobacterium tuberculosis (high G+C Gram-positive bacteria)	PRJNA311193	Contig	GCA_003383495.1	GCF_003383495.1	identical	136732	136732
SAMN08437989	1773	1773	Mycobacterium tuberculosis	Mycobacterium tuberculosis (high G+C Gram-positive bacteria)	PRJNA311193	Contig	GCA_003383475.1	GCF_003383475.1	identical	186838	186838
SAMN08437228	1773	1773	Mycobacterium tuberculosis	Mycobacterium tuberculosis (high G+C Gram-positive bacteria)	PRJNA311193	Scaffold	GCA_003383465.1	GCF_003383465.1	identical	166598	196501
SAMN08437188	1773	1773	Mycobacterium tuberculosis	Mycobacterium tuberculosis (high G+C Gram-positive bacteria)	PRJNA311193	Contig	GCA_003383415.1	GCF_003383415.1	identical	175059	175059
SAMN08437162	1773	1773	Mycobacterium tuberculosis	Mycobacterium tuberculosis (high G+C Gram-positive bacteria)	PRJNA311193	Scaffold	GCA_003383385.1	GCF_003383385.1	identical	125189	125189
SAMN08437144	1773	1773	Mycobacterium tuberculosis	Mycobacterium tuberculosis (high G+C Gram-positive bacteria)	PRJNA311193	Scaffold	GCA_003383375.1	GCF_003383375.1	identical	134584	146062
SAMN08436884	1773	1773	Mycobacterium tuberculosis	Mycobacterium tuberculosis (high G+C Gram-positive bacteria)	PRJNA311193	Scaffold	GCA_003383325.1	GCF_003383325.1	identical	159252	159252
SAMN08432978	1773	1773	Mycobacterium tuberculosis	Mycobacterium tuberculosis (high G+C Gram-positive bacteria)	PRJNA311193	Contig	GCA_003383245.1	GCF_003383245.1	identical	152447	152447
SAMN08436883	1773	1773	Mycobacterium tuberculosis	Mycobacterium tuberculosis (high G+C Gram-positive bacteria)	PRJNA311193	Contig	GCA_003383315.1	GCF_003383315.1	identical	159984	159984
SAMN08432985	1773	1773	Mycobacterium tuberculosis	Mycobacterium tuberculosis (high G+C Gram-positive bacteria)	PRJNA311193	Contig	GCA_003383305.1	GCF_003383305.1	identical	195937	195937
SAMN08432975	1773	1773	Mycobacterium tuberculosis	Mycobacterium tuberculosis (high G+C Gram-positive bacteria)	PRJNA311193	Scaffold	GCA_003383265.1	GCF_003383265.1	identical	171894	183282
SAMN08432976	1773	1773	Mycobacterium tuberculosis	Mycobacterium tuberculosis (high G+C Gram-positive bacteria)	PRJNA311193	Scaffold	GCA_003383255.1	GCF_003383255.1	identical	187114	187114
SAMN08432968	1773	1773	Mycobacterium tuberculosis	Mycobacterium tuberculosis (high G+C Gram-positive bacteria)	PRJNA311193	Scaffold	GCA_003383185.1	GCF_003383185.1	identical	90487	90487
SAMN08432974	1773	1773	Mycobacterium tuberculosis	Mycobacterium tuberculosis (high G+C Gram-positive bacteria)	PRJNA311193	Contig	GCA_003383205.1	GCF_003383205.1	identical	152061	152061
SAMN08432487	1773	1773	Mycobacterium tuberculosis	Mycobacterium tuberculosis (high G+C Gram-positive bacteria)	PRJNA311193	Contig	GCA_003383135.1	GCF_003383135.1	identical	174970	174970
SAMN08432953	1773	1773	Mycobacterium tuberculosis	Mycobacterium tuberculosis (high G+C Gram-positive bacteria)	PRJNA311193	Contig	GCA_003383145.1	GCF_003383145.1	identical	148461	148461
SAMN08432322	1773	1773	Mycobacterium tuberculosis	Mycobacterium tuberculosis (high G+C Gram-positive bacteria)	PRJNA311193	Contig	GCA_003383125.1	GCF_003383125.1	identical	152411	152411
SAMN04491053	1773	1773	Mycobacterium tuberculosis	Mycobacterium tuberculosis (high G+C Gram-positive bacteria)	PRJNA311584	Contig	GCA_003326145.1	GCF_003326145.1	identical	152411	152411
SAMN09477757	1773	1773	Mycobacterium tuberculosis	Mycobacterium tuberculosis (high G+C Gram-positive bacteria)	PRJNA477719	Contig	GCA_003311705.1	GCF_003311705.1	identical	132779	132779
SAMN08973501	1773	1773	Mycobacterium tuberculosis	Mycobacterium tuberculosis (high G+C Gram-positive bacteria)	PRJNA453104	Complete Genome	GCA_003293655.1	GCF_003293655.1	identical	4359659	4359659
SAMN06292067	1773	1773	Mycobacterium tuberculosis	Mycobacterium tuberculosis (high G+C Gram-positive bacteria)	PRJNA369711	Complete Genome	GCA_003287185.1	GCF_003287185.1	identical	4406346	4406346
SAMN06292065	1773	1773	Mycobacterium tuberculosis	Mycobacterium tuberculosis (high G+C Gram-positive bacteria)	PRJNA369711	Complete Genome	GCA_003287165.1	GCF_003287165.1	identical	4418796	4418796
SAMN06292590	1773	1773	Mycobacterium tuberculosis	Mycobacterium tuberculosis (high G+C Gram-positive bacteria)	PRJNA369711	Complete Genome	GCA_003287145.1	GCF_003287145.1	identical	4413214	4413214
SAMN06292592	1773	1773	Mycobacterium tuberculosis	Mycobacterium tuberculosis (high G+C Gram-positive bacteria)	PRJNA369711	Complete Genome	GCA_003287125.1	GCF_003287125.1	identical	4416938	4416938
SAMN07572166	1773	83332	Mycobacterium tuberculosis	Mycobacterium tuberculosis H37Rv (high G+C Gram-positive bacteria)	PRJNA400496	Contig	GCA_003266045.1	GCF_003266045.1	identical	66497	66497
SAMN09453176	1773	1773	Mycobacterium tuberculosis	Mycobacterium tuberculosis (high G+C Gram-positive bacteria)	PRJNA476697	Complete Genome	GCA_003265005.1	GCF_003265005.1	identical	4418559	4418559
SAMN08737676	1773	1765	Mycobacterium tuberculosis	Mycobacterium tuberculosis variant bovis (high G+C Gram-positive bacteria)	PRJNA438992	Scaffold	GCA_003027875.2	GCF_003027875.2	identical	101330	130737
SAMN08741620	1773	194542	Mycobacterium tuberculosis	Mycobacterium tuberculosis variant pinnipedii (high G+C Gram-positive bacteria)	PRJNA439165	Scaffold	GCA_003027895.2	GCF_003027895.2	identical	65266	70672
SAMN08741066	1773	1765	Mycobacterium tuberculosis	Mycobacterium tuberculosis variant bovis (high G+C Gram-positive bacteria)	PRJNA439018	Scaffold	GCA_003027855.2	GCF_003027855.2	identical	84123	84123
SAMN08767991	1773	194542	Mycobacterium tuberculosis	Mycobacterium tuberculosis variant pinnipedii (high G+C Gram-positive bacteria)	PRJNA442753	Scaffold	GCA_003027795.2	GCF_003027795.2	identical	68061	82212
SAMN08765497	1773	1773	Mycobacterium tuberculosis	Mycobacterium tuberculosis (high G+C Gram-positive bacteria)	PRJNA439387	Chromosome	GCA_003129545.1	GCF_003129545.1	identical	82224	4408432
SAMN08687167	1773	1773	Mycobacterium tuberculosis	Mycobacterium tuberculosis (high G+C Gram-positive bacteria)	PRJNA437916	Contig	GCA_003049355.1	GCF_003049355.1	identical	62013	62013
SAMN08687018	1773	1773	Mycobacterium tuberculosis	Mycobacterium tuberculosis (high G+C Gram-positive bacteria)	PRJNA437898	Contig	GCA_003049325.1	GCF_003049325.1	identical	72233	72233
SAMN08686298	1773	1773	Mycobacterium tuberculosis	Mycobacterium tuberculosis (high G+C Gram-positive bacteria)	PRJNA437869	Contig	GCA_003049285.1	GCF_003049285.1	identical	70288	70288
SAMN08685597	1773	1773	Mycobacterium tuberculosis	Mycobacterium tuberculosis (high G+C Gram-positive bacteria)	PRJNA437848	Contig	GCA_003049265.1	GCF_003049265.1	identical	58956	58956
SAMN08685515	1773	1773	Mycobacterium tuberculosis	Mycobacterium tuberculosis (high G+C Gram-positive bacteria)	PRJNA437844	Contig	GCA_003049245.1	GCF_003049245.1	identical	50254	50254
SAMN08684024	1773	1773	Mycobacterium tuberculosis	Mycobacterium tuberculosis (high G+C Gram-positive bacteria)	PRJNA437773	Contig	GCA_003049225.1	GCF_003049225.1	identical	58437	58437
SAMN08684023	1773	1773	Mycobacterium tuberculosis	Mycobacterium tuberculosis (high G+C Gram-positive bacteria)	PRJNA437771	Contig	GCA_003049195.1	GCF_003049195.1	identical	53927	53927
SAMN08794918	1773	1773	Mycobacterium tuberculosis	Mycobacterium tuberculosis (high G+C Gram-positive bacteria)	PRJNA445659	Chromosome	GCA_003044235.1	GCF_003044235.1	identical	82508	4394577
SAMN07703428	1773	1773	Mycobacterium tuberculosis	Mycobacterium tuberculosis (high G+C Gram-positive bacteria)	PRJNA412260	Contig	GCA_003031175.1	GCF_003031175.1	identical	2293464	2293464
SAMN07703426	1773	1773	Mycobacterium tuberculosis	Mycobacterium tuberculosis (high G+C Gram-positive bacteria)	PRJNA412260	Scaffold	GCA_003031165.1	GCF_003031165.1	identical	2293494	2293494
SAMN07703425	1773	1773	Mycobacterium tuberculosis	Mycobacterium tuberculosis (high G+C Gram-positive bacteria)	PRJNA412260	Contig	GCA_003031135.1	GCF_003031135.1	identical	2293561	2293561
SAMN07703424	1773	1773	Mycobacterium tuberculosis	Mycobacterium tuberculosis (high G+C Gram-positive bacteria)	PRJNA412260	Scaffold	GCA_003031075.1	GCF_003031075.1	identical	2293440	2293440
SAMN07703427	1773	1773	Mycobacterium tuberculosis	Mycobacterium tuberculosis (high G+C Gram-positive bacteria)	PRJNA412260	Contig	GCA_003031065.1	GCF_003031065.1	identical	2293438	2293438
SAMN08637795	1773	1773	Mycobacterium tuberculosis	Mycobacterium tuberculosis (high G+C Gram-positive bacteria)	PRJNA437046	Contig	GCA_003010435.1	GCF_003010435.1	identical	59829	59829
SAMN07414819	1773	1773	Mycobacterium tuberculosis	Mycobacterium tuberculosis (high G+C Gram-positive bacteria)	PRJNA395786	Complete Genome	GCA_003006135.1	GCF_003006135.1	identical	4413712	4413712
SAMN07414820	1773	1773	Mycobacterium tuberculosis	Mycobacterium tuberculosis (high G+C Gram-positive bacteria)	PRJNA395787	Complete Genome	GCA_003006115.1	GCF_003006115.1	identical	4413669	4413669
SAMN06462277	1773	33894	Mycobacterium tuberculosis	Mycobacterium tuberculosis variant africanum (high G+C Gram-positive bacteria)	PRJNA377261	Scaffold	GCA_002982335.1	GCF_002982335.1	identical	88847	101906
SAMN06462278	1773	1765	Mycobacterium tuberculosis	Mycobacterium tuberculosis variant bovis (high G+C Gram-positive bacteria)	PRJNA377261	Scaffold	GCA_002982285.1	GCF_002982285.1	identical	9930	19638
SAMN06462281	1773	194542	Mycobacterium tuberculosis	Mycobacterium tuberculosis variant pinnipedii (high G+C Gram-positive bacteria)	PRJNA377261	Scaffold	GCA_002982275.1	GCF_002982275.1	identical	51414	113505
SAMN06462280	1773	1806	Mycobacterium tuberculosis	Mycobacterium tuberculosis variant microti (high G+C Gram-positive bacteria)	PRJNA377261	Scaffold	GCA_002982215.1	GCF_002982215.1	identical	27952	27952
SAMN06462279	1773	115862	Mycobacterium tuberculosis	Mycobacterium tuberculosis variant caprae (high G+C Gram-positive bacteria)	PRJNA377261	Scaffold	GCA_002982225.1	GCF_002982225.1	identical	80893	98715
SAMN08321035	1773	1765	Mycobacterium tuberculosis	Mycobacterium tuberculosis variant bovis (high G+C Gram-positive bacteria)	PRJNA428763	Contig	GCA_002976355.1	GCF_002976355.1	identical	4328040	4328040
SAMN08321055	1773	1765	Mycobacterium tuberculosis	Mycobacterium tuberculosis variant bovis (high G+C Gram-positive bacteria)	PRJNA428763	Contig	GCA_002976335.1	GCF_002976335.1	identical	1338840	1338840
SAMN08321046	1773	1765	Mycobacterium tuberculosis	Mycobacterium tuberculosis variant bovis (high G+C Gram-positive bacteria)	PRJNA428763	Contig	GCA_002976375.1	GCF_002976375.1	identical	4334518	4334518
SAMN08321029	1773	1765	Mycobacterium tuberculosis	Mycobacterium tuberculosis variant bovis (high G+C Gram-positive bacteria)	PRJNA428763	Contig	GCA_002976295.1	GCF_002976295.1	identical	1509661	1509661
SAMN08321034	1773	1765	Mycobacterium tuberculosis	Mycobacterium tuberculosis variant bovis (high G+C Gram-positive bacteria)	PRJNA428763	Complete Genome	GCA_002975475.1	GCF_002975475.1	identical	4355637	4355637
SAMN08462824	1773	1773	Mycobacterium tuberculosis	Mycobacterium tuberculosis (high G+C Gram-positive bacteria)	PRJNA432837	Chromosome	GCA_002946495.1	GCF_002946495.1	identical	82839	4399460
SAMN07236903	1773	1773	Mycobacterium tuberculosis	Mycobacterium tuberculosis (high G+C Gram-positive bacteria)	PRJNA390291	Contig	GCA_002939665.1	GCF_002939665.1	identical	221809	221809
SAMN07236904	1773	1773	Mycobacterium tuberculosis	Mycobacterium tuberculosis (high G+C Gram-positive bacteria)	PRJNA390291	Scaffold	GCA_002939645.1	GCF_002939645.1	identical	258931	258931
SAMN07236905	1773	1773	Mycobacterium tuberculosis	Mycobacterium tuberculosis (high G+C Gram-positive bacteria)	PRJNA390291	Scaffold	GCA_002939625.1	GCF_002939625.1	identical	167238	201557
SAMN07236908	1773	1773	Mycobacterium tuberculosis	Mycobacterium tuberculosis (high G+C Gram-positive bacteria)	PRJNA390291	Scaffold	GCA_002939605.1	GCF_002939605.1	identical	121706	121706
SAMN07236906	1773	1773	Mycobacterium tuberculosis	Mycobacterium tuberculosis (high G+C Gram-positive bacteria)	PRJNA390291	Scaffold	GCA_002939585.1	GCF_002939585.1	identical	158334	169565
SAMN07236907	1773	1773	Mycobacterium tuberculosis	Mycobacterium tuberculosis (high G+C Gram-positive bacteria)	PRJNA390291	Scaffold	GCA_002939565.1	GCF_002939565.1	identical	258536	258536
SAMN07236909	1773	1773	Mycobacterium tuberculosis	Mycobacterium tuberculosis (high G+C Gram-positive bacteria)	PRJNA390291	Scaffold	GCA_002939545.1	GCF_002939545.1	identical	158484	158484
SAMN07236911	1773	1773	Mycobacterium tuberculosis	Mycobacterium tuberculosis (high G+C Gram-positive bacteria)	PRJNA390291	Scaffold	GCA_002939505.1	GCF_002939505.1	identical	203291	203291
SAMN07236910	1773	1773	Mycobacterium tuberculosis	Mycobacterium tuberculosis (high G+C Gram-positive bacteria)	PRJNA390291	Contig	GCA_002939465.1	GCF_002939465.1	identical	258814	258814
SAMN08386658	1773	1773	Mycobacterium tuberculosis	Mycobacterium tuberculosis (high G+C Gram-positive bacteria)	PRJNA311584	Contig	GCA_002915215.1	GCF_002915215.1	identical	186838	186838
SAMN08199276	1773	1773	Mycobacterium tuberculosis	Mycobacterium tuberculosis (high G+C Gram-positive bacteria)	PRJNA422870	Complete Genome	GCA_002886225.1	GCF_002886225.1	identical	4411508	4411508
SAMN03267964	1773	1773	Mycobacterium tuberculosis	Mycobacterium tuberculosis (high G+C Gram-positive bacteria)	PRJNA270656	Scaffold	GCA_002890415.1	GCF_002890415.1	identical	16120	39768
SAMN08199348	1773	1773	Mycobacterium tuberculosis	Mycobacterium tuberculosis (high G+C Gram-positive bacteria)	PRJNA422870	Complete Genome	GCA_002887335.1	GCF_002887335.1	identical	4411446	4411446
SAMN08199306	1773	1773	Mycobacterium tuberculosis	Mycobacterium tuberculosis (high G+C Gram-positive bacteria)	PRJNA422870	Complete Genome	GCA_002887255.1	GCF_002887255.1	identical	4411463	4411463
SAMN08199303	1773	1773	Mycobacterium tuberculosis	Mycobacterium tuberculosis (high G+C Gram-positive bacteria)	PRJNA422870	Complete Genome	GCA_002887145.1	GCF_002887145.1	identical	4411469	4411469
SAMN08199267	1773	1773	Mycobacterium tuberculosis	Mycobacterium tuberculosis (high G+C Gram-positive bacteria)	PRJNA422870	Complete Genome	GCA_002887065.1	GCF_002887065.1	identical	4411469	4411469
SAMN08199265	1773	1773	Mycobacterium tuberculosis	Mycobacterium tuberculosis (high G+C Gram-positive bacteria)	PRJNA422870	Complete Genome	GCA_002886945.1	GCF_002886945.1	identical	4411443	4411443
SAMN08199268	1773	1773	Mycobacterium tuberculosis	Mycobacterium tuberculosis (high G+C Gram-positive bacteria)	PRJNA422870	Complete Genome	GCA_002886865.1	GCF_002886865.1	identical	4411478	4411478
SAMN08199271	1773	1773	Mycobacterium tuberculosis	Mycobacterium tuberculosis (high G+C Gram-positive bacteria)	PRJNA422870	Complete Genome	GCA_002886775.1	GCF_002886775.1	identical	4411510	4411510
SAMN08199347	1773	1773	Mycobacterium tuberculosis	Mycobacterium tuberculosis (high G+C Gram-positive bacteria)	PRJNA422870	Complete Genome	GCA_002886685.1	GCF_002886685.1	identical	4411526	4411526
SAMN08199266	1773	1773	Mycobacterium tuberculosis	Mycobacterium tuberculosis (high G+C Gram-positive bacteria)	PRJNA422870	Complete Genome	GCA_002886585.1	GCF_002886585.1	identical	4411519	4411519
SAMN08199277	1773	1773	Mycobacterium tuberculosis	Mycobacterium tuberculosis (high G+C Gram-positive bacteria)	PRJNA422870	Complete Genome	GCA_002886505.1	GCF_002886505.1	identical	4411399	4411399
SAMN08199301	1773	1773	Mycobacterium tuberculosis	Mycobacterium tuberculosis (high G+C Gram-positive bacteria)	PRJNA422870	Complete Genome	GCA_002886405.1	GCF_002886405.1	identical	4411413	4411413
SAMN08199305	1773	1773	Mycobacterium tuberculosis	Mycobacterium tuberculosis (high G+C Gram-positive bacteria)	PRJNA422870	Complete Genome	GCA_002886335.1	GCF_002886335.1	identical	4411602	4411602
SAMN08199302	1773	1773	Mycobacterium tuberculosis	Mycobacterium tuberculosis (high G+C Gram-positive bacteria)	PRJNA422870	Complete Genome	GCA_002886195.1	GCF_002886195.1	identical	4411504	4411504
SAMN08199260	1773	1773	Mycobacterium tuberculosis	Mycobacterium tuberculosis (high G+C Gram-positive bacteria)	PRJNA422870	Complete Genome	GCA_002886165.1	GCF_002886165.1	identical	4411442	4411442
SAMN08199254	1773	1773	Mycobacterium tuberculosis	Mycobacterium tuberculosis (high G+C Gram-positive bacteria)	PRJNA422870	Complete Genome	GCA_002886145.1	GCF_002886145.1	identical	4411563	4411563
SAMN06627497	1773	1765	Mycobacterium tuberculosis	Mycobacterium tuberculosis variant bovis (high G+C Gram-positive bacteria)	PRJNA287158	Contig	GCA_002723545.1	GCF_002723545.1	identical	72329	72329
SAMN06627640	1773	1765	Mycobacterium tuberculosis	Mycobacterium tuberculosis variant bovis (high G+C Gram-positive bacteria)	PRJNA287158	Contig	GCA_002723535.1	GCF_002723535.1	identical	78597	78597
SAMN07701721	1773	1773	Mycobacterium tuberculosis	Mycobacterium tuberculosis (high G+C Gram-positive bacteria)	PRJNA412148	Contig	GCA_002708555.1	GCF_002708555.1	identical	67528	67528
SAMN07701799	1773	1773	Mycobacterium tuberculosis	Mycobacterium tuberculosis (high G+C Gram-positive bacteria)	PRJNA412150	Contig	GCA_002708565.1	GCF_002708565.1	identical	60034	60034
SAMN06627641	1773	1765	Mycobacterium tuberculosis	Mycobacterium tuberculosis variant bovis (high G+C Gram-positive bacteria)	PRJNA287158	Contig	GCA_002704025.1	GCF_002704025.1	identical	80883	80883
SAMN06627645	1773	1765	Mycobacterium tuberculosis	Mycobacterium tuberculosis variant bovis (high G+C Gram-positive bacteria)	PRJNA287158	Contig	GCA_002704055.1	GCF_002704055.1	identical	89886	89886
SAMN06627992	1773	1765	Mycobacterium tuberculosis	Mycobacterium tuberculosis variant bovis (high G+C Gram-positive bacteria)	PRJNA287158	Contig	GCA_002704035.1	GCF_002704035.1	identical	101275	101275
SAMN06627600	1773	1765	Mycobacterium tuberculosis	Mycobacterium tuberculosis variant bovis (high G+C Gram-positive bacteria)	PRJNA287158	Contig	GCA_002703985.1	GCF_002703985.1	identical	44571	44571
SAMN06627995	1773	1765	Mycobacterium tuberculosis	Mycobacterium tuberculosis variant bovis (high G+C Gram-positive bacteria)	PRJNA287158	Contig	GCA_002703995.1	GCF_002703995.1	identical	106972	106972
SAMN06627533	1773	1765	Mycobacterium tuberculosis	Mycobacterium tuberculosis variant bovis (high G+C Gram-positive bacteria)	PRJNA287158	Contig	GCA_002703945.1	GCF_002703945.1	identical	105873	105873
SAMN06627993	1773	1765	Mycobacterium tuberculosis	Mycobacterium tuberculosis variant bovis (high G+C Gram-positive bacteria)	PRJNA287158	Contig	GCA_002703955.1	GCF_002703955.1	identical	101275	101275
SAMN06627448	1773	1765	Mycobacterium tuberculosis	Mycobacterium tuberculosis variant bovis (high G+C Gram-positive bacteria)	PRJNA287158	Contig	GCA_002703895.1	GCF_002703895.1	identical	95030	95030
SAMN06627994	1773	1765	Mycobacterium tuberculosis	Mycobacterium tuberculosis variant bovis (high G+C Gram-positive bacteria)	PRJNA287158	Contig	GCA_002703885.1	GCF_002703885.1	identical	107124	107124
SAMN06627494	1773	1765	Mycobacterium tuberculosis	Mycobacterium tuberculosis variant bovis (high G+C Gram-positive bacteria)	PRJNA287158	Contig	GCA_002703865.1	GCF_002703865.1	identical	51260	51260
SAMN06627643	1773	1765	Mycobacterium tuberculosis	Mycobacterium tuberculosis variant bovis (high G+C Gram-positive bacteria)	PRJNA287158	Contig	GCA_002703875.1	GCF_002703875.1	identical	101751	101751
SAMN06627426	1773	1765	Mycobacterium tuberculosis	Mycobacterium tuberculosis variant bovis (high G+C Gram-positive bacteria)	PRJNA287158	Contig	GCA_002703835.1	GCF_002703835.1	identical	98810	98810
SAMN06628110	1773	1765	Mycobacterium tuberculosis	Mycobacterium tuberculosis variant bovis (high G+C Gram-positive bacteria)	PRJNA287158	Contig	GCA_002703825.1	GCF_002703825.1	identical	93773	93773
SAMN06628109	1773	1765	Mycobacterium tuberculosis	Mycobacterium tuberculosis variant bovis (high G+C Gram-positive bacteria)	PRJNA287158	Contig	GCA_002703785.1	GCF_002703785.1	identical	83805	83805
SAMN06627996	1773	1765	Mycobacterium tuberculosis	Mycobacterium tuberculosis variant bovis (high G+C Gram-positive bacteria)	PRJNA287158	Contig	GCA_002703795.1	GCF_002703795.1	identical	107175	107175
SAMN06628115	1773	1765	Mycobacterium tuberculosis	Mycobacterium tuberculosis variant bovis (high G+C Gram-positive bacteria)	PRJNA287158	Contig	GCA_002703765.1	GCF_002703765.1	identical	107092	107092
SAMN06628112	1773	1765	Mycobacterium tuberculosis	Mycobacterium tuberculosis variant bovis (high G+C Gram-positive bacteria)	PRJNA287158	Contig	GCA_002703725.1	GCF_002703725.1	identical	115762	115762
SAMN06628114	1773	1765	Mycobacterium tuberculosis	Mycobacterium tuberculosis variant bovis (high G+C Gram-positive bacteria)	PRJNA287158	Contig	GCA_002703735.1	GCF_002703735.1	identical	107103	107103
SAMN06627997	1773	1765	Mycobacterium tuberculosis	Mycobacterium tuberculosis variant bovis (high G+C Gram-positive bacteria)	PRJNA287158	Contig	GCA_002703695.1	GCF_002703695.1	identical	109677	109677
SAMN06628113	1773	1765	Mycobacterium tuberculosis	Mycobacterium tuberculosis variant bovis (high G+C Gram-positive bacteria)	PRJNA287158	Contig	GCA_002703685.1	GCF_002703685.1	identical	101190	101190
SAMN06643392	1773	1773	Mycobacterium tuberculosis	Mycobacterium tuberculosis (high G+C Gram-positive bacteria)	PRJNA356920	Contig	GCA_002591875.1	GCF_002591875.1	identical	674194	674194
SAMN07312468	1773	1773	Mycobacterium tuberculosis	Mycobacterium tuberculosis (high G+C Gram-positive bacteria)	PRJNA231221	Contig	GCA_002588215.1	GCF_002588215.1	identical	4466604	4466604
SAMN07664890	1773	1773	Mycobacterium tuberculosis	Mycobacterium tuberculosis (high G+C Gram-positive bacteria)	PRJNA407834	Complete Genome	GCA_002448215.1	GCF_002448215.1	identical	4411414	4411414
SAMN07664889	1773	1773	Mycobacterium tuberculosis	Mycobacterium tuberculosis (high G+C Gram-positive bacteria)	PRJNA407834	Complete Genome	GCA_002448195.1	GCF_002448195.1	identical	4411173	4411173
SAMN07664888	1773	1773	Mycobacterium tuberculosis	Mycobacterium tuberculosis (high G+C Gram-positive bacteria)	PRJNA407834	Complete Genome	GCA_002448175.1	GCF_002448175.1	identical	4411310	4411310
SAMN07664887	1773	1773	Mycobacterium tuberculosis	Mycobacterium tuberculosis (high G+C Gram-positive bacteria)	PRJNA407834	Complete Genome	GCA_002448155.1	GCF_002448155.1	identical	4411442	4411442
SAMN07664886	1773	1773	Mycobacterium tuberculosis	Mycobacterium tuberculosis (high G+C Gram-positive bacteria)	PRJNA407834	Complete Genome	GCA_002448135.1	GCF_002448135.1	identical	4411457	4411457
SAMN07664885	1773	1773	Mycobacterium tuberculosis	Mycobacterium tuberculosis (high G+C Gram-positive bacteria)	PRJNA407834	Complete Genome	GCA_002448115.1	GCF_002448115.1	identical	4411369	4411369
SAMN07664884	1773	1773	Mycobacterium tuberculosis	Mycobacterium tuberculosis (high G+C Gram-positive bacteria)	PRJNA407834	Complete Genome	GCA_002448095.1	GCF_002448095.1	identical	4411314	4411314
SAMN07664883	1773	1773	Mycobacterium tuberculosis	Mycobacterium tuberculosis (high G+C Gram-positive bacteria)	PRJNA407834	Complete Genome	GCA_002448075.1	GCF_002448075.1	identical	4411284	4411284
SAMN07664882	1773	1773	Mycobacterium tuberculosis	Mycobacterium tuberculosis (high G+C Gram-positive bacteria)	PRJNA407834	Complete Genome	GCA_002448055.1	GCF_002448055.1	identical	4411316	4411316
SAMN07664881	1773	1773	Mycobacterium tuberculosis	Mycobacterium tuberculosis (high G+C Gram-positive bacteria)	PRJNA407834	Complete Genome	GCA_002448035.1	GCF_002448035.1	identical	4411157	4411157
SAMN07664880	1773	1773	Mycobacterium tuberculosis	Mycobacterium tuberculosis (high G+C Gram-positive bacteria)	PRJNA407834	Complete Genome	GCA_002448015.1	GCF_002448015.1	identical	4411454	4411454
SAMN07664879	1773	1773	Mycobacterium tuberculosis	Mycobacterium tuberculosis (high G+C Gram-positive bacteria)	PRJNA407834	Complete Genome	GCA_002447995.1	GCF_002447995.1	identical	4411352	4411352
SAMN07664878	1773	1773	Mycobacterium tuberculosis	Mycobacterium tuberculosis (high G+C Gram-positive bacteria)	PRJNA407834	Complete Genome	GCA_002447975.1	GCF_002447975.1	identical	4411479	4411479
SAMN07664877	1773	1773	Mycobacterium tuberculosis	Mycobacterium tuberculosis (high G+C Gram-positive bacteria)	PRJNA407834	Complete Genome	GCA_002447955.1	GCF_002447955.1	identical	4411229	4411229
SAMN07664876	1773	1773	Mycobacterium tuberculosis	Mycobacterium tuberculosis (high G+C Gram-positive bacteria)	PRJNA407834	Complete Genome	GCA_002447935.1	GCF_002447935.1	identical	4411159	4411159
SAMN07664875	1773	1773	Mycobacterium tuberculosis	Mycobacterium tuberculosis (high G+C Gram-positive bacteria)	PRJNA407834	Complete Genome	GCA_002447915.1	GCF_002447915.1	identical	4411432	4411432
SAMN07664874	1773	1773	Mycobacterium tuberculosis	Mycobacterium tuberculosis (high G+C Gram-positive bacteria)	PRJNA407834	Complete Genome	GCA_002447895.1	GCF_002447895.1	identical	4411338	4411338
SAMN07664873	1773	1773	Mycobacterium tuberculosis	Mycobacterium tuberculosis (high G+C Gram-positive bacteria)	PRJNA407834	Complete Genome	GCA_002447875.1	GCF_002447875.1	identical	4411290	4411290
SAMN07664872	1773	1773	Mycobacterium tuberculosis	Mycobacterium tuberculosis (high G+C Gram-positive bacteria)	PRJNA407834	Complete Genome	GCA_002447855.1	GCF_002447855.1	identical	4411315	4411315
SAMN07664871	1773	1773	Mycobacterium tuberculosis	Mycobacterium tuberculosis (high G+C Gram-positive bacteria)	PRJNA407834	Complete Genome	GCA_002447835.1	GCF_002447835.1	identical	4411327	4411327
SAMN07664870	1773	1773	Mycobacterium tuberculosis	Mycobacterium tuberculosis (high G+C Gram-positive bacteria)	PRJNA407834	Complete Genome	GCA_002447815.1	GCF_002447815.1	identical	4411299	4411299
SAMN07664869	1773	1773	Mycobacterium tuberculosis	Mycobacterium tuberculosis (high G+C Gram-positive bacteria)	PRJNA407834	Complete Genome	GCA_002447795.1	GCF_002447795.1	identical	4411392	4411392
SAMN07664868	1773	1773	Mycobacterium tuberculosis	Mycobacterium tuberculosis (high G+C Gram-positive bacteria)	PRJNA407834	Complete Genome	GCA_002447775.1	GCF_002447775.1	identical	4411449	4411449
SAMN07664867	1773	1773	Mycobacterium tuberculosis	Mycobacterium tuberculosis (high G+C Gram-positive bacteria)	PRJNA407834	Complete Genome	GCA_002447755.1	GCF_002447755.1	identical	4411335	4411335
SAMN07664866	1773	1773	Mycobacterium tuberculosis	Mycobacterium tuberculosis (high G+C Gram-positive bacteria)	PRJNA407834	Complete Genome	GCA_002447735.1	GCF_002447735.1	identical	4411494	4411494
SAMN07664865	1773	1773	Mycobacterium tuberculosis	Mycobacterium tuberculosis (high G+C Gram-positive bacteria)	PRJNA407834	Complete Genome	GCA_002447715.1	GCF_002447715.1	identical	4411392	4411392
SAMN07664864	1773	1773	Mycobacterium tuberculosis	Mycobacterium tuberculosis (high G+C Gram-positive bacteria)	PRJNA407834	Complete Genome	GCA_002447695.1	GCF_002447695.1	identical	4411379	4411379
SAMN07664863	1773	1773	Mycobacterium tuberculosis	Mycobacterium tuberculosis (high G+C Gram-positive bacteria)	PRJNA407834	Complete Genome	GCA_002447675.1	GCF_002447675.1	identical	4411326	4411326
SAMN07664862	1773	1773	Mycobacterium tuberculosis	Mycobacterium tuberculosis (high G+C Gram-positive bacteria)	PRJNA407834	Complete Genome	GCA_002447655.1	GCF_002447655.1	identical	4411331	4411331
SAMN07664861	1773	1773	Mycobacterium tuberculosis	Mycobacterium tuberculosis (high G+C Gram-positive bacteria)	PRJNA407834	Complete Genome	GCA_002447635.1	GCF_002447635.1	identical	4411321	4411321
SAMN07664860	1773	1773	Mycobacterium tuberculosis	Mycobacterium tuberculosis (high G+C Gram-positive bacteria)	PRJNA407834	Complete Genome	GCA_002447615.1	GCF_002447615.1	identical	4411340	4411340
SAMN07664859	1773	1773	Mycobacterium tuberculosis	Mycobacterium tuberculosis (high G+C Gram-positive bacteria)	PRJNA407834	Complete Genome	GCA_002447595.1	GCF_002447595.1	identical	4411186	4411186
SAMN07664858	1773	1773	Mycobacterium tuberculosis	Mycobacterium tuberculosis (high G+C Gram-positive bacteria)	PRJNA407834	Complete Genome	GCA_002447575.1	GCF_002447575.1	identical	4411365	4411365
SAMN07664857	1773	1773	Mycobacterium tuberculosis	Mycobacterium tuberculosis (high G+C Gram-positive bacteria)	PRJNA407834	Complete Genome	GCA_002447555.1	GCF_002447555.1	identical	4411137	4411137
SAMN07664856	1773	1773	Mycobacterium tuberculosis	Mycobacterium tuberculosis (high G+C Gram-positive bacteria)	PRJNA407834	Complete Genome	GCA_002447535.1	GCF_002447535.1	identical	4411243	4411243
SAMN07664855	1773	1773	Mycobacterium tuberculosis	Mycobacterium tuberculosis (high G+C Gram-positive bacteria)	PRJNA407834	Complete Genome	GCA_002447515.1	GCF_002447515.1	identical	4411475	4411475
SAMN07664854	1773	1773	Mycobacterium tuberculosis	Mycobacterium tuberculosis (high G+C Gram-positive bacteria)	PRJNA407834	Complete Genome	GCA_002447495.1	GCF_002447495.1	identical	4411211	4411211
SAMN07664853	1773	1773	Mycobacterium tuberculosis	Mycobacterium tuberculosis (high G+C Gram-positive bacteria)	PRJNA407834	Complete Genome	GCA_002447475.1	GCF_002447475.1	identical	4411415	4411415
SAMN07664852	1773	1773	Mycobacterium tuberculosis	Mycobacterium tuberculosis (high G+C Gram-positive bacteria)	PRJNA407834	Complete Genome	GCA_002447455.1	GCF_002447455.1	identical	4411412	4411412
SAMN07664851	1773	1773	Mycobacterium tuberculosis	Mycobacterium tuberculosis (high G+C Gram-positive bacteria)	PRJNA407834	Complete Genome	GCA_002447435.1	GCF_002447435.1	identical	4411230	4411230
SAMN07664850	1773	1773	Mycobacterium tuberculosis	Mycobacterium tuberculosis (high G+C Gram-positive bacteria)	PRJNA407834	Complete Genome	GCA_002447415.1	GCF_002447415.1	identical	4411439	4411439
SAMN07664849	1773	1773	Mycobacterium tuberculosis	Mycobacterium tuberculosis (high G+C Gram-positive bacteria)	PRJNA407834	Complete Genome	GCA_002447395.1	GCF_002447395.1	identical	4411115	4411115
SAMN07664848	1773	1773	Mycobacterium tuberculosis	Mycobacterium tuberculosis (high G+C Gram-positive bacteria)	PRJNA407834	Complete Genome	GCA_002447375.1	GCF_002447375.1	identical	4411394	4411394
SAMN07664847	1773	1773	Mycobacterium tuberculosis	Mycobacterium tuberculosis (high G+C Gram-positive bacteria)	PRJNA407834	Complete Genome	GCA_002447355.1	GCF_002447355.1	identical	4411385	4411385
SAMN07664846	1773	1773	Mycobacterium tuberculosis	Mycobacterium tuberculosis (high G+C Gram-positive bacteria)	PRJNA407834	Complete Genome	GCA_002447335.1	GCF_002447335.1	identical	4411337	4411337
SAMN07664845	1773	1773	Mycobacterium tuberculosis	Mycobacterium tuberculosis (high G+C Gram-positive bacteria)	PRJNA407834	Complete Genome	GCA_002447315.1	GCF_002447315.1	identical	4411134	4411134
SAMN07664844	1773	1773	Mycobacterium tuberculosis	Mycobacterium tuberculosis (high G+C Gram-positive bacteria)	PRJNA407834	Complete Genome	GCA_002447295.1	GCF_002447295.1	identical	4411306	4411306
SAMN07664843	1773	1773	Mycobacterium tuberculosis	Mycobacterium tuberculosis (high G+C Gram-positive bacteria)	PRJNA407834	Complete Genome	GCA_002447275.1	GCF_002447275.1	identical	4411408	4411408
SAMN07664842	1773	1773	Mycobacterium tuberculosis	Mycobacterium tuberculosis (high G+C Gram-positive bacteria)	PRJNA407834	Complete Genome	GCA_002447255.1	GCF_002447255.1	identical	4411342	4411342
SAMN07664841	1773	1773	Mycobacterium tuberculosis	Mycobacterium tuberculosis (high G+C Gram-positive bacteria)	PRJNA407834	Complete Genome	GCA_002447235.1	GCF_002447235.1	identical	4411398	4411398
SAMN07664840	1773	1773	Mycobacterium tuberculosis	Mycobacterium tuberculosis (high G+C Gram-positive bacteria)	PRJNA407834	Complete Genome	GCA_002447215.1	GCF_002447215.1	identical	4411331	4411331
SAMN07664839	1773	1773	Mycobacterium tuberculosis	Mycobacterium tuberculosis (high G+C Gram-positive bacteria)	PRJNA407834	Complete Genome	GCA_002447195.1	GCF_002447195.1	identical	4411318	4411318
SAMN07664838	1773	1773	Mycobacterium tuberculosis	Mycobacterium tuberculosis (high G+C Gram-positive bacteria)	PRJNA407834	Complete Genome	GCA_002447175.1	GCF_002447175.1	identical	4411143	4411143
SAMN07664837	1773	1773	Mycobacterium tuberculosis	Mycobacterium tuberculosis (high G+C Gram-positive bacteria)	PRJNA407834	Complete Genome	GCA_002447155.1	GCF_002447155.1	identical	4411217	4411217
SAMN07664836	1773	1773	Mycobacterium tuberculosis	Mycobacterium tuberculosis (high G+C Gram-positive bacteria)	PRJNA407834	Complete Genome	GCA_002447135.1	GCF_002447135.1	identical	4411121	4411121
SAMN07664835	1773	1773	Mycobacterium tuberculosis	Mycobacterium tuberculosis (high G+C Gram-positive bacteria)	PRJNA407834	Complete Genome	GCA_002447115.1	GCF_002447115.1	identical	4411148	4411148
SAMN07664834	1773	1773	Mycobacterium tuberculosis	Mycobacterium tuberculosis (high G+C Gram-positive bacteria)	PRJNA407834	Complete Genome	GCA_002447095.1	GCF_002447095.1	identical	4411215	4411215
SAMN07664833	1773	1773	Mycobacterium tuberculosis	Mycobacterium tuberculosis (high G+C Gram-positive bacteria)	PRJNA407834	Complete Genome	GCA_002447075.1	GCF_002447075.1	identical	4411280	4411280
SAMN07664832	1773	1773	Mycobacterium tuberculosis	Mycobacterium tuberculosis (high G+C Gram-positive bacteria)	PRJNA407834	Complete Genome	GCA_002447055.1	GCF_002447055.1	identical	4411315	4411315
SAMN07664831	1773	1773	Mycobacterium tuberculosis	Mycobacterium tuberculosis (high G+C Gram-positive bacteria)	PRJNA407834	Complete Genome	GCA_002447035.1	GCF_002447035.1	identical	4411353	4411353
SAMN07664830	1773	1773	Mycobacterium tuberculosis	Mycobacterium tuberculosis (high G+C Gram-positive bacteria)	PRJNA407834	Complete Genome	GCA_002447015.1	GCF_002447015.1	identical	4411436	4411436
SAMN07664829	1773	1773	Mycobacterium tuberculosis	Mycobacterium tuberculosis (high G+C Gram-positive bacteria)	PRJNA407834	Complete Genome	GCA_002446995.1	GCF_002446995.1	identical	4411208	4411208
SAMN07664828	1773	1773	Mycobacterium tuberculosis	Mycobacterium tuberculosis (high G+C Gram-positive bacteria)	PRJNA407834	Complete Genome	GCA_002446975.1	GCF_002446975.1	identical	4411180	4411180
SAMN07664827	1773	1773	Mycobacterium tuberculosis	Mycobacterium tuberculosis (high G+C Gram-positive bacteria)	PRJNA407834	Complete Genome	GCA_002446955.1	GCF_002446955.1	identical	4411382	4411382
SAMN07664826	1773	1773	Mycobacterium tuberculosis	Mycobacterium tuberculosis (high G+C Gram-positive bacteria)	PRJNA407834	Complete Genome	GCA_002446935.1	GCF_002446935.1	identical	4411180	4411180
SAMN07664825	1773	1773	Mycobacterium tuberculosis	Mycobacterium tuberculosis (high G+C Gram-positive bacteria)	PRJNA407834	Complete Genome	GCA_002446915.1	GCF_002446915.1	identical	4411312	4411312
SAMN07664824	1773	1773	Mycobacterium tuberculosis	Mycobacterium tuberculosis (high G+C Gram-positive bacteria)	PRJNA407834	Complete Genome	GCA_002446895.1	GCF_002446895.1	identical	4411271	4411271
SAMN07664823	1773	1773	Mycobacterium tuberculosis	Mycobacterium tuberculosis (high G+C Gram-positive bacteria)	PRJNA407834	Complete Genome	GCA_002446875.1	GCF_002446875.1	identical	4411288	4411288
SAMN07599849	1773	1773	Mycobacterium tuberculosis	Mycobacterium tuberculosis (high G+C Gram-positive bacteria)	PRJNA401207	Contig	GCA_002406455.1	GCF_002406455.1	identical	36679	36679
SAMN07569163	1773	1773	Mycobacterium tuberculosis	Mycobacterium tuberculosis (high G+C Gram-positive bacteria)	PRJNA400496	Contig	GCA_002406295.1	GCF_002406295.1	identical	78024	78024
SAMN07664769	1773	1773	Mycobacterium tuberculosis	Mycobacterium tuberculosis (high G+C Gram-positive bacteria)	PRJNA400496	Contig	GCA_002406255.1	GCF_002406255.1	identical	39693	39693
SAMD00076258	1773	1773	Mycobacterium tuberculosis	Mycobacterium tuberculosis (high G+C Gram-positive bacteria)	PRJDB5607	Complete Genome	GCA_002357975.1	GCF_002357975.1	identical	4413362	4413362
SAMD00076257	1773	1773	Mycobacterium tuberculosis	Mycobacterium tuberculosis (high G+C Gram-positive bacteria)	PRJDB5607	Complete Genome	GCA_002357955.1	GCF_002357955.1	identical	4421540	4421540
SAMD00076256	1773	1773	Mycobacterium tuberculosis	Mycobacterium tuberculosis (high G+C Gram-positive bacteria)	PRJDB5607	Complete Genome	GCA_002357935.1	GCF_002357935.1	identical	4411033	4411033
SAMD00076259	1773	1773	Mycobacterium tuberculosis	Mycobacterium tuberculosis (high G+C Gram-positive bacteria)	PRJDB5608	Complete Genome	GCA_002356255.1	GCF_002356255.1	identical	4399916	4399916
SAMD00065354	1773	1773	Mycobacterium tuberculosis	Mycobacterium tuberculosis (high G+C Gram-positive bacteria)	PRJDB5220	Complete Genome	GCA_002356015.1	GCF_002356015.1	identical	4380602	4380602
SAMN07570350	1773	1773	Mycobacterium tuberculosis	Mycobacterium tuberculosis (high G+C Gram-positive bacteria)	PRJNA400352	Chromosome	GCA_002290165.1	GCF_002290165.1	identical	238756	4414325
SAMN07570351	1773	1773	Mycobacterium tuberculosis	Mycobacterium tuberculosis (high G+C Gram-positive bacteria)	PRJNA400352	Chromosome	GCA_002290145.1	GCF_002290145.1	identical	3571797	4411709
SAMN06622697	1773	1773	Mycobacterium tuberculosis	Mycobacterium tuberculosis (high G+C Gram-positive bacteria)	PRJNA379898	Complete Genome	GCA_002208235.1	GCF_002208235.1	identical	4417716	4417716
SAMN07197331	1773	1315977	Mycobacterium tuberculosis	Mycobacterium tuberculosis PR08 (high G+C Gram-positive bacteria)	PRJNA196391	Contig	GCA_002191175.1	GCF_002191175.1	identical	24617	24617
SAMEA4359166	1773	1773	Mycobacterium tuberculosis	Mycobacterium tuberculosis (high G+C Gram-positive bacteria)	PRJEB14777	Contig	GCA_900095255.3	GCF_900095255.1	identical	18988	18988
SAMN06697554	1773	1765	Mycobacterium tuberculosis	Mycobacterium tuberculosis variant bovis (high G+C Gram-positive bacteria)	PRJNA214551	Contig	GCA_002149005.1	GCF_002149005.1	identical	306712	306712
SAMN06697553	1773	1765	Mycobacterium tuberculosis	Mycobacterium tuberculosis variant bovis (high G+C Gram-positive bacteria)	PRJNA214551	Contig	GCA_002148975.1	GCF_002148975.1	identical	300837	300837
SAMEA103911210	1773	1773	Mycobacterium tuberculosis	Mycobacterium tuberculosis (high G+C Gram-positive bacteria)	PRJEB19999	Contig	GCA_900169985.1	GCF_900169985.1	identical	44926	44926
SAMEA103911218	1773	1773	Mycobacterium tuberculosis	Mycobacterium tuberculosis (high G+C Gram-positive bacteria)	PRJEB19999	Contig	GCA_900169965.1	GCF_900169965.1	identical	47150	47150
SAMEA103911213	1773	1773	Mycobacterium tuberculosis	Mycobacterium tuberculosis (high G+C Gram-positive bacteria)	PRJEB19999	Contig	GCA_900169585.1	GCF_900169585.1	identical	47592	47592
SAMEA103911214	1773	1773	Mycobacterium tuberculosis	Mycobacterium tuberculosis (high G+C Gram-positive bacteria)	PRJEB19999	Contig	GCA_900169765.1	GCF_900169765.1	identical	43716	43716
SAMEA103911215	1773	1773	Mycobacterium tuberculosis	Mycobacterium tuberculosis (high G+C Gram-positive bacteria)	PRJEB19999	Contig	GCA_900169865.1	GCF_900169865.1	identical	37381	37381
SAMEA103911211	1773	1773	Mycobacterium tuberculosis	Mycobacterium tuberculosis (high G+C Gram-positive bacteria)	PRJEB19999	Contig	GCA_900169655.1	GCF_900169655.1	identical	46791	46791
SAMEA103911212	1773	1773	Mycobacterium tuberculosis	Mycobacterium tuberculosis (high G+C Gram-positive bacteria)	PRJEB19999	Contig	GCA_900169575.1	GCF_900169575.1	identical	47722	47722
SAMEA103911216	1773	1773	Mycobacterium tuberculosis	Mycobacterium tuberculosis (high G+C Gram-positive bacteria)	PRJEB19999	Contig	GCA_900169815.1	GCF_900169815.1	identical	40961	40961
SAMEA103911217	1773	1773	Mycobacterium tuberculosis	Mycobacterium tuberculosis (high G+C Gram-positive bacteria)	PRJEB19999	Contig	GCA_900169795.1	GCF_900169795.1	identical	43920	43920
SAMN06094109	1773	1773	Mycobacterium tuberculosis	Mycobacterium tuberculosis (high G+C Gram-positive bacteria)	PRJNA343736	Contig	GCA_002135065.1	GCF_002135065.1	identical	797037	797037
SAMN06094225	1773	1773	Mycobacterium tuberculosis	Mycobacterium tuberculosis (high G+C Gram-positive bacteria)	PRJNA343736	Contig	GCA_002131815.1	GCF_002131815.1	identical	1218097	1218097
SAMN06094224	1773	1773	Mycobacterium tuberculosis	Mycobacterium tuberculosis (high G+C Gram-positive bacteria)	PRJNA343736	Contig	GCA_002131805.1	GCF_002131805.1	identical	3615282	3615282
SAMN06094223	1773	1773	Mycobacterium tuberculosis	Mycobacterium tuberculosis (high G+C Gram-positive bacteria)	PRJNA343736	Contig	GCA_002131785.1	GCF_002131785.1	identical	3205234	3205234
SAMN06094222	1773	1773	Mycobacterium tuberculosis	Mycobacterium tuberculosis (high G+C Gram-positive bacteria)	PRJNA343736	Contig	GCA_002131765.1	GCF_002131765.1	identical	1283230	1283230
SAMN06094220	1773	1773	Mycobacterium tuberculosis	Mycobacterium tuberculosis (high G+C Gram-positive bacteria)	PRJNA343736	Contig	GCA_002131725.1	GCF_002131725.1	identical	4387577	4387577
SAMN06094221	1773	1773	Mycobacterium tuberculosis	Mycobacterium tuberculosis (high G+C Gram-positive bacteria)	PRJNA343736	Contig	GCA_002131715.1	GCF_002131715.1	identical	3105662	3105662
SAMN06094219	1773	1773	Mycobacterium tuberculosis	Mycobacterium tuberculosis (high G+C Gram-positive bacteria)	PRJNA343736	Contig	GCA_002131705.1	GCF_002131705.1	identical	4421068	4421068
SAMN06094218	1773	1773	Mycobacterium tuberculosis	Mycobacterium tuberculosis (high G+C Gram-positive bacteria)	PRJNA343736	Contig	GCA_002131685.1	GCF_002131685.1	identical	3383788	3383788
SAMN06094217	1773	1773	Mycobacterium tuberculosis	Mycobacterium tuberculosis (high G+C Gram-positive bacteria)	PRJNA343736	Contig	GCA_002131655.1	GCF_002131655.1	identical	3926453	3926453
SAMN06094216	1773	1773	Mycobacterium tuberculosis	Mycobacterium tuberculosis (high G+C Gram-positive bacteria)	PRJNA343736	Contig	GCA_002131645.1	GCF_002131645.1	identical	1834561	1834561
SAMN06094215	1773	1773	Mycobacterium tuberculosis	Mycobacterium tuberculosis (high G+C Gram-positive bacteria)	PRJNA343736	Contig	GCA_002131625.1	GCF_002131625.1	identical	1091962	1091962
SAMN06094214	1773	1773	Mycobacterium tuberculosis	Mycobacterium tuberculosis (high G+C Gram-positive bacteria)	PRJNA343736	Contig	GCA_002131595.1	GCF_002131595.1	identical	3109666	3109666
SAMN06094212	1773	1773	Mycobacterium tuberculosis	Mycobacterium tuberculosis (high G+C Gram-positive bacteria)	PRJNA343736	Contig	GCA_002131585.1	GCF_002131585.1	identical	3108967	3108967
SAMN06094213	1773	1773	Mycobacterium tuberculosis	Mycobacterium tuberculosis (high G+C Gram-positive bacteria)	PRJNA343736	Contig	GCA_002131555.1	GCF_002131555.1	identical	4384711	4384711
SAMN06094211	1773	1773	Mycobacterium tuberculosis	Mycobacterium tuberculosis (high G+C Gram-positive bacteria)	PRJNA343736	Contig	GCA_002131545.1	GCF_002131545.1	identical	3125207	3125207
SAMN06094210	1773	1773	Mycobacterium tuberculosis	Mycobacterium tuberculosis (high G+C Gram-positive bacteria)	PRJNA343736	Contig	GCA_002131525.1	GCF_002131525.1	identical	3116291	3116291
SAMN06094209	1773	1773	Mycobacterium tuberculosis	Mycobacterium tuberculosis (high G+C Gram-positive bacteria)	PRJNA343736	Contig	GCA_002131495.1	GCF_002131495.1	identical	1214002	1214002
SAMN06094208	1773	1773	Mycobacterium tuberculosis	Mycobacterium tuberculosis (high G+C Gram-positive bacteria)	PRJNA343736	Contig	GCA_002131485.1	GCF_002131485.1	identical	4384327	4384327
SAMN06094207	1773	1773	Mycobacterium tuberculosis	Mycobacterium tuberculosis (high G+C Gram-positive bacteria)	PRJNA343736	Contig	GCA_002131455.1	GCF_002131455.1	identical	926352	926352
SAMN06094206	1773	1773	Mycobacterium tuberculosis	Mycobacterium tuberculosis (high G+C Gram-positive bacteria)	PRJNA343736	Contig	GCA_002131445.1	GCF_002131445.1	identical	2614378	2614378
SAMN06094204	1773	1773	Mycobacterium tuberculosis	Mycobacterium tuberculosis (high G+C Gram-positive bacteria)	PRJNA343736	Scaffold	GCA_002131405.1	GCF_002131405.1	identical	3925853	3925853
SAMN06094205	1773	1773	Mycobacterium tuberculosis	Mycobacterium tuberculosis (high G+C Gram-positive bacteria)	PRJNA343736	Contig	GCA_002131395.1	GCF_002131395.1	identical	3717569	3717569
SAMN06094203	1773	1773	Mycobacterium tuberculosis	Mycobacterium tuberculosis (high G+C Gram-positive bacteria)	PRJNA343736	Contig	GCA_002131385.1	GCF_002131385.1	identical	3108217	3108217
SAMN06094202	1773	1773	Mycobacterium tuberculosis	Mycobacterium tuberculosis (high G+C Gram-positive bacteria)	PRJNA343736	Contig	GCA_002131365.1	GCF_002131365.1	identical	2625826	2625826
SAMN06094201	1773	1773	Mycobacterium tuberculosis	Mycobacterium tuberculosis (high G+C Gram-positive bacteria)	PRJNA343736	Contig	GCA_002131335.1	GCF_002131335.1	identical	3102622	3102622
SAMN06094200	1773	1773	Mycobacterium tuberculosis	Mycobacterium tuberculosis (high G+C Gram-positive bacteria)	PRJNA343736	Contig	GCA_002131325.1	GCF_002131325.1	identical	2771230	2771230
SAMN06094197	1773	1773	Mycobacterium tuberculosis	Mycobacterium tuberculosis (high G+C Gram-positive bacteria)	PRJNA343736	Contig	GCA_002131295.1	GCF_002131295.1	identical	4388174	4388174
SAMN06094199	1773	1773	Mycobacterium tuberculosis	Mycobacterium tuberculosis (high G+C Gram-positive bacteria)	PRJNA343736	Contig	GCA_002131285.1	GCF_002131285.1	identical	4390293	4390293
SAMN06094198	1773	1773	Mycobacterium tuberculosis	Mycobacterium tuberculosis (high G+C Gram-positive bacteria)	PRJNA343736	Contig	GCA_002131265.1	GCF_002131265.1	identical	3827062	3827062
SAMN06094196	1773	1773	Mycobacterium tuberculosis	Mycobacterium tuberculosis (high G+C Gram-positive bacteria)	PRJNA343736	Contig	GCA_002131245.1	GCF_002131245.1	identical	3105928	3105928
SAMN06094195	1773	1773	Mycobacterium tuberculosis	Mycobacterium tuberculosis (high G+C Gram-positive bacteria)	PRJNA343736	Scaffold	GCA_002131215.1	GCF_002131215.1	identical	316516	316516
SAMN06094194	1773	1773	Mycobacterium tuberculosis	Mycobacterium tuberculosis (high G+C Gram-positive bacteria)	PRJNA343736	Contig	GCA_002131195.1	GCF_002131195.1	identical	3103222	3103222
SAMN06094193	1773	1773	Mycobacterium tuberculosis	Mycobacterium tuberculosis (high G+C Gram-positive bacteria)	PRJNA343736	Contig	GCA_002131185.1	GCF_002131185.1	identical	3907970	3907970
SAMN06094192	1773	1773	Mycobacterium tuberculosis	Mycobacterium tuberculosis (high G+C Gram-positive bacteria)	PRJNA343736	Contig	GCA_002131155.1	GCF_002131155.1	identical	2253636	2253636
SAMN06094191	1773	1773	Mycobacterium tuberculosis	Mycobacterium tuberculosis (high G+C Gram-positive bacteria)	PRJNA343736	Contig	GCA_002131135.1	GCF_002131135.1	identical	1194381	1194381
SAMN06094189	1773	1773	Mycobacterium tuberculosis	Mycobacterium tuberculosis (high G+C Gram-positive bacteria)	PRJNA343736	Contig	GCA_002131115.1	GCF_002131115.1	identical	855608	855608
SAMN06094185	1773	1773	Mycobacterium tuberculosis	Mycobacterium tuberculosis (high G+C Gram-positive bacteria)	PRJNA343736	Contig	GCA_002131105.1	GCF_002131105.1	identical	2750461	2750461
SAMN06094184	1773	1773	Mycobacterium tuberculosis	Mycobacterium tuberculosis (high G+C Gram-positive bacteria)	PRJNA343736	Contig	GCA_002131085.1	GCF_002131085.1	identical	2725589	2725589
SAMN06094175	1773	1773	Mycobacterium tuberculosis	Mycobacterium tuberculosis (high G+C Gram-positive bacteria)	PRJNA343736	Scaffold	GCA_002131055.1	GCF_002131055.1	identical	874763	874763
SAMN06094178	1773	1773	Mycobacterium tuberculosis	Mycobacterium tuberculosis (high G+C Gram-positive bacteria)	PRJNA343736	Contig	GCA_002131025.1	GCF_002131025.1	identical	855378	855378
SAMN06094177	1773	1773	Mycobacterium tuberculosis	Mycobacterium tuberculosis (high G+C Gram-positive bacteria)	PRJNA343736	Contig	GCA_002131015.1	GCF_002131015.1	identical	795124	795124
SAMN06094180	1773	1773	Mycobacterium tuberculosis	Mycobacterium tuberculosis (high G+C Gram-positive bacteria)	PRJNA343736	Contig	GCA_002131005.1	GCF_002131005.1	identical	1290776	1290776
SAMN06094173	1773	1773	Mycobacterium tuberculosis	Mycobacterium tuberculosis (high G+C Gram-positive bacteria)	PRJNA343736	Contig	GCA_002130955.1	GCF_002130955.1	identical	3725099	3725099
SAMN06094174	1773	1773	Mycobacterium tuberculosis	Mycobacterium tuberculosis (high G+C Gram-positive bacteria)	PRJNA343736	Contig	GCA_002130945.1	GCF_002130945.1	identical	3118321	3118321
SAMN06094170	1773	1773	Mycobacterium tuberculosis	Mycobacterium tuberculosis (high G+C Gram-positive bacteria)	PRJNA343736	Scaffold	GCA_002130935.1	GCF_002130935.1	identical	3113797	3113797
SAMN06094169	1773	1773	Mycobacterium tuberculosis	Mycobacterium tuberculosis (high G+C Gram-positive bacteria)	PRJNA343736	Contig	GCA_002130925.1	GCF_002130925.1	identical	854595	854595
SAMN06094167	1773	1773	Mycobacterium tuberculosis	Mycobacterium tuberculosis (high G+C Gram-positive bacteria)	PRJNA343736	Contig	GCA_002130895.1	GCF_002130895.1	identical	2636867	2636867
SAMN06094165	1773	1773	Mycobacterium tuberculosis	Mycobacterium tuberculosis (high G+C Gram-positive bacteria)	PRJNA343736	Contig	GCA_002130865.1	GCF_002130865.1	identical	3113325	3113325
SAMN06094163	1773	1773	Mycobacterium tuberculosis	Mycobacterium tuberculosis (high G+C Gram-positive bacteria)	PRJNA343736	Contig	GCA_002130855.1	GCF_002130855.1	identical	4404043	4404043
SAMN06094164	1773	1773	Mycobacterium tuberculosis	Mycobacterium tuberculosis (high G+C Gram-positive bacteria)	PRJNA343736	Contig	GCA_002130845.1	GCF_002130845.1	identical	3212680	3212680
SAMN06094160	1773	1773	Mycobacterium tuberculosis	Mycobacterium tuberculosis (high G+C Gram-positive bacteria)	PRJNA343736	Contig	GCA_002130825.1	GCF_002130825.1	identical	2583371	2583371
SAMN06094153	1773	1773	Mycobacterium tuberculosis	Mycobacterium tuberculosis (high G+C Gram-positive bacteria)	PRJNA343736	Contig	GCA_002130785.1	GCF_002130785.1	identical	3918940	3918940
SAMN06094156	1773	1773	Mycobacterium tuberculosis	Mycobacterium tuberculosis (high G+C Gram-positive bacteria)	PRJNA343736	Contig	GCA_002130775.1	GCF_002130775.1	identical	3113906	3113906
SAMN06094159	1773	1773	Mycobacterium tuberculosis	Mycobacterium tuberculosis (high G+C Gram-positive bacteria)	PRJNA343736	Contig	GCA_002130765.1	GCF_002130765.1	identical	4394512	4394512
SAMN06094151	1773	1773	Mycobacterium tuberculosis	Mycobacterium tuberculosis (high G+C Gram-positive bacteria)	PRJNA343736	Contig	GCA_002130745.1	GCF_002130745.1	identical	3941932	3941932
SAMN06094150	1773	1773	Mycobacterium tuberculosis	Mycobacterium tuberculosis (high G+C Gram-positive bacteria)	PRJNA343736	Contig	GCA_002130705.1	GCF_002130705.1	identical	4404039	4404039
SAMN06094146	1773	1773	Mycobacterium tuberculosis	Mycobacterium tuberculosis (high G+C Gram-positive bacteria)	PRJNA343736	Contig	GCA_002130685.1	GCF_002130685.1	identical	4392782	4392782
SAMN06094147	1773	1773	Mycobacterium tuberculosis	Mycobacterium tuberculosis (high G+C Gram-positive bacteria)	PRJNA343736	Contig	GCA_002130695.1	GCF_002130695.1	identical	4401029	4401029
SAMN06094144	1773	1773	Mycobacterium tuberculosis	Mycobacterium tuberculosis (high G+C Gram-positive bacteria)	PRJNA343736	Contig	GCA_002130665.1	GCF_002130665.1	identical	4393887	4393887
SAMN06094140	1773	1773	Mycobacterium tuberculosis	Mycobacterium tuberculosis (high G+C Gram-positive bacteria)	PRJNA343736	Contig	GCA_002130625.1	GCF_002130625.1	identical	852765	852765
SAMN06094137	1773	1773	Mycobacterium tuberculosis	Mycobacterium tuberculosis (high G+C Gram-positive bacteria)	PRJNA343736	Contig	GCA_002130615.1	GCF_002130615.1	identical	2767502	2767502
SAMN06094141	1773	1773	Mycobacterium tuberculosis	Mycobacterium tuberculosis (high G+C Gram-positive bacteria)	PRJNA343736	Contig	GCA_002130605.1	GCF_002130605.1	identical	3101587	3101587
SAMN06094139	1773	1773	Mycobacterium tuberculosis	Mycobacterium tuberculosis (high G+C Gram-positive bacteria)	PRJNA343736	Contig	GCA_002130585.1	GCF_002130585.1	identical	501925	501925
SAMN06094135	1773	1773	Mycobacterium tuberculosis	Mycobacterium tuberculosis (high G+C Gram-positive bacteria)	PRJNA343736	Contig	GCA_002130565.1	GCF_002130565.1	identical	1187922	1187922
SAMN06094134	1773	1773	Mycobacterium tuberculosis	Mycobacterium tuberculosis (high G+C Gram-positive bacteria)	PRJNA343736	Contig	GCA_002130525.1	GCF_002130525.1	identical	2767248	2767248
SAMN06094132	1773	1773	Mycobacterium tuberculosis	Mycobacterium tuberculosis (high G+C Gram-positive bacteria)	PRJNA343736	Contig	GCA_002130515.1	GCF_002130515.1	identical	2770502	2770502
SAMN06094131	1773	1773	Mycobacterium tuberculosis	Mycobacterium tuberculosis (high G+C Gram-positive bacteria)	PRJNA343736	Scaffold	GCA_002130505.1	GCF_002130505.1	identical	847680	847680
SAMN06094129	1773	1773	Mycobacterium tuberculosis	Mycobacterium tuberculosis (high G+C Gram-positive bacteria)	PRJNA343736	Contig	GCA_002130485.1	GCF_002130485.1	identical	501913	501913
SAMN06094120	1773	1773	Mycobacterium tuberculosis	Mycobacterium tuberculosis (high G+C Gram-positive bacteria)	PRJNA343736	Contig	GCA_002130455.1	GCF_002130455.1	identical	790254	790254
SAMN06094119	1773	1773	Mycobacterium tuberculosis	Mycobacterium tuberculosis (high G+C Gram-positive bacteria)	PRJNA343736	Contig	GCA_002130445.1	GCF_002130445.1	identical	500009	500009
SAMN06094118	1773	1773	Mycobacterium tuberculosis	Mycobacterium tuberculosis (high G+C Gram-positive bacteria)	PRJNA343736	Contig	GCA_002130425.1	GCF_002130425.1	identical	677312	677312
SAMN06094117	1773	1773	Mycobacterium tuberculosis	Mycobacterium tuberculosis (high G+C Gram-positive bacteria)	PRJNA343736	Contig	GCA_002130395.1	GCF_002130395.1	identical	462450	462450
SAMN06094114	1773	1773	Mycobacterium tuberculosis	Mycobacterium tuberculosis (high G+C Gram-positive bacteria)	PRJNA343736	Contig	GCA_002130375.1	GCF_002130375.1	identical	770033	770033
SAMN06094113	1773	1773	Mycobacterium tuberculosis	Mycobacterium tuberculosis (high G+C Gram-positive bacteria)	PRJNA343736	Contig	GCA_002130355.1	GCF_002130355.1	identical	609686	609686
SAMN06094111	1773	1773	Mycobacterium tuberculosis	Mycobacterium tuberculosis (high G+C Gram-positive bacteria)	PRJNA343736	Scaffold	GCA_002130345.1	GCF_002130345.1	identical	764693	764693
SAMN06094110	1773	1773	Mycobacterium tuberculosis	Mycobacterium tuberculosis (high G+C Gram-positive bacteria)	PRJNA343736	Contig	GCA_002130315.1	GCF_002130315.1	identical	500428	500428
SAMN06094108	1773	1773	Mycobacterium tuberculosis	Mycobacterium tuberculosis (high G+C Gram-positive bacteria)	PRJNA343736	Scaffold	GCA_002130305.1	GCF_002130305.1	identical	865046	865046
SAMN06094106	1773	1773	Mycobacterium tuberculosis	Mycobacterium tuberculosis (high G+C Gram-positive bacteria)	PRJNA343736	Contig	GCA_002130275.1	GCF_002130275.1	identical	809724	809724
SAMN06094104	1773	1773	Mycobacterium tuberculosis	Mycobacterium tuberculosis (high G+C Gram-positive bacteria)	PRJNA343736	Contig	GCA_002130265.1	GCF_002130265.1	identical	2691139	2691139
SAMN06094102	1773	1773	Mycobacterium tuberculosis	Mycobacterium tuberculosis (high G+C Gram-positive bacteria)	PRJNA343736	Contig	GCA_002130245.1	GCF_002130245.1	identical	837623	837623
SAMN06094100	1773	1773	Mycobacterium tuberculosis	Mycobacterium tuberculosis (high G+C Gram-positive bacteria)	PRJNA343736	Contig	GCA_002130215.1	GCF_002130215.1	identical	3107032	3107032
SAMN06094099	1773	1773	Mycobacterium tuberculosis	Mycobacterium tuberculosis (high G+C Gram-positive bacteria)	PRJNA343736	Contig	GCA_002130195.1	GCF_002130195.1	identical	501012	501012
SAMN06094097	1773	1773	Mycobacterium tuberculosis	Mycobacterium tuberculosis (high G+C Gram-positive bacteria)	PRJNA343736	Scaffold	GCA_002130185.1	GCF_002130185.1	identical	1284193	1284193
SAMN06094095	1773	1773	Mycobacterium tuberculosis	Mycobacterium tuberculosis (high G+C Gram-positive bacteria)	PRJNA343736	Contig	GCA_002130155.1	GCF_002130155.1	identical	768845	768845
SAMN06094091	1773	1773	Mycobacterium tuberculosis	Mycobacterium tuberculosis (high G+C Gram-positive bacteria)	PRJNA343736	Contig	GCA_002130135.1	GCF_002130135.1	identical	291299	291299
SAMN06094088	1773	1773	Mycobacterium tuberculosis	Mycobacterium tuberculosis (high G+C Gram-positive bacteria)	PRJNA343736	Scaffold	GCA_002130115.1	GCF_002130115.1	identical	1087485	1087485
SAMN06094090	1773	1773	Mycobacterium tuberculosis	Mycobacterium tuberculosis (high G+C Gram-positive bacteria)	PRJNA343736	Contig	GCA_002130105.1	GCF_002130105.1	identical	3208659	3208659
SAMN06094087	1773	1773	Mycobacterium tuberculosis	Mycobacterium tuberculosis (high G+C Gram-positive bacteria)	PRJNA343736	Scaffold	GCA_002130075.1	GCF_002130075.1	identical	1097210	1097210
SAMN06094085	1773	1773	Mycobacterium tuberculosis	Mycobacterium tuberculosis (high G+C Gram-positive bacteria)	PRJNA343736	Contig	GCA_002130065.1	GCF_002130065.1	identical	498126	498126
SAMN06094084	1773	1773	Mycobacterium tuberculosis	Mycobacterium tuberculosis (high G+C Gram-positive bacteria)	PRJNA343736	Contig	GCA_002130035.1	GCF_002130035.1	identical	1065458	1065458
SAMN06094083	1773	1773	Mycobacterium tuberculosis	Mycobacterium tuberculosis (high G+C Gram-positive bacteria)	PRJNA343736	Scaffold	GCA_002130025.1	GCF_002130025.1	identical	857134	948567
SAMN06094082	1773	1773	Mycobacterium tuberculosis	Mycobacterium tuberculosis (high G+C Gram-positive bacteria)	PRJNA343736	Contig	GCA_002129995.1	GCF_002129995.1	identical	501039	501039
SAMN06094080	1773	1773	Mycobacterium tuberculosis	Mycobacterium tuberculosis (high G+C Gram-positive bacteria)	PRJNA343736	Scaffold	GCA_002129985.1	GCF_002129985.1	identical	702239	702239
SAMN06094079	1773	1773	Mycobacterium tuberculosis	Mycobacterium tuberculosis (high G+C Gram-positive bacteria)	PRJNA343736	Scaffold	GCA_002129955.1	GCF_002129955.1	identical	328629	336713
SAMN06094078	1773	1773	Mycobacterium tuberculosis	Mycobacterium tuberculosis (high G+C Gram-positive bacteria)	PRJNA343736	Scaffold	GCA_002129945.1	GCF_002129945.1	identical	462112	462112
SAMN06094076	1773	1773	Mycobacterium tuberculosis	Mycobacterium tuberculosis (high G+C Gram-positive bacteria)	PRJNA343736	Contig	GCA_002129925.1	GCF_002129925.1	identical	682496	682496
SAMN06094070	1773	1773	Mycobacterium tuberculosis	Mycobacterium tuberculosis (high G+C Gram-positive bacteria)	PRJNA343736	Contig	GCA_002129905.1	GCF_002129905.1	identical	1285516	1285516
SAMN06094071	1773	1773	Mycobacterium tuberculosis	Mycobacterium tuberculosis (high G+C Gram-positive bacteria)	PRJNA343736	Contig	GCA_002129885.1	GCF_002129885.1	identical	3121468	3121468
SAMN06094069	1773	1773	Mycobacterium tuberculosis	Mycobacterium tuberculosis (high G+C Gram-positive bacteria)	PRJNA343736	Contig	GCA_002129865.1	GCF_002129865.1	identical	3592512	3592512
SAMN06094068	1773	1773	Mycobacterium tuberculosis	Mycobacterium tuberculosis (high G+C Gram-positive bacteria)	PRJNA343736	Contig	GCA_002129825.1	GCF_002129825.1	identical	3114781	3114781
SAMN06094112	1773	1773	Mycobacterium tuberculosis	Mycobacterium tuberculosis (high G+C Gram-positive bacteria)	PRJNA343736	Scaffold	GCA_002129815.1	GCF_002129815.1	identical	839122	839122
SAMN06094190	1773	1773	Mycobacterium tuberculosis	Mycobacterium tuberculosis (high G+C Gram-positive bacteria)	PRJNA343736	Contig	GCA_002129805.1	GCF_002129805.1	identical	2747660	2747660
SAMN06094188	1773	1773	Mycobacterium tuberculosis	Mycobacterium tuberculosis (high G+C Gram-positive bacteria)	PRJNA343736	Contig	GCA_002129785.1	GCF_002129785.1	identical	2747974	2747974
SAMN06094187	1773	1773	Mycobacterium tuberculosis	Mycobacterium tuberculosis (high G+C Gram-positive bacteria)	PRJNA343736	Contig	GCA_002129755.1	GCF_002129755.1	identical	1195901	1195901
SAMN06094186	1773	1773	Mycobacterium tuberculosis	Mycobacterium tuberculosis (high G+C Gram-positive bacteria)	PRJNA343736	Contig	GCA_002129745.1	GCF_002129745.1	identical	841190	841190
SAMN06094183	1773	1773	Mycobacterium tuberculosis	Mycobacterium tuberculosis (high G+C Gram-positive bacteria)	PRJNA343736	Contig	GCA_002129725.1	GCF_002129725.1	identical	795193	795193
SAMN06094182	1773	1773	Mycobacterium tuberculosis	Mycobacterium tuberculosis (high G+C Gram-positive bacteria)	PRJNA343736	Scaffold	GCA_002129695.1	GCF_002129695.1	identical	607192	607192
SAMN06094181	1773	1773	Mycobacterium tuberculosis	Mycobacterium tuberculosis (high G+C Gram-positive bacteria)	PRJNA343736	Contig	GCA_002129685.1	GCF_002129685.1	identical	1219580	1219580
SAMN06094179	1773	1773	Mycobacterium tuberculosis	Mycobacterium tuberculosis (high G+C Gram-positive bacteria)	PRJNA343736	Contig	GCA_002129665.1	GCF_002129665.1	identical	2952292	2952292
SAMN06094176	1773	1773	Mycobacterium tuberculosis	Mycobacterium tuberculosis (high G+C Gram-positive bacteria)	PRJNA343736	Contig	GCA_002129635.1	GCF_002129635.1	identical	2735842	2735842
SAMN06094172	1773	1773	Mycobacterium tuberculosis	Mycobacterium tuberculosis (high G+C Gram-positive bacteria)	PRJNA343736	Contig	GCA_002129625.1	GCF_002129625.1	identical	1281717	1281717
SAMN06094171	1773	1773	Mycobacterium tuberculosis	Mycobacterium tuberculosis (high G+C Gram-positive bacteria)	PRJNA343736	Contig	GCA_002129605.1	GCF_002129605.1	identical	2536275	2536275
SAMN06094168	1773	1773	Mycobacterium tuberculosis	Mycobacterium tuberculosis (high G+C Gram-positive bacteria)	PRJNA343736	Contig	GCA_002129585.1	GCF_002129585.1	identical	2542699	2542699
SAMN06094166	1773	1773	Mycobacterium tuberculosis	Mycobacterium tuberculosis (high G+C Gram-positive bacteria)	PRJNA343736	Contig	GCA_002129565.1	GCF_002129565.1	identical	3111776	3111776
SAMN06094162	1773	1773	Mycobacterium tuberculosis	Mycobacterium tuberculosis (high G+C Gram-positive bacteria)	PRJNA343736	Contig	GCA_002129545.1	GCF_002129545.1	identical	3117694	3117694
SAMN06094161	1773	1773	Mycobacterium tuberculosis	Mycobacterium tuberculosis (high G+C Gram-positive bacteria)	PRJNA343736	Contig	GCA_002129525.1	GCF_002129525.1	identical	1191602	1191602
SAMN06094158	1773	1773	Mycobacterium tuberculosis	Mycobacterium tuberculosis (high G+C Gram-positive bacteria)	PRJNA343736	Contig	GCA_002129505.1	GCF_002129505.1	identical	2721160	2721160
SAMN06094157	1773	1773	Mycobacterium tuberculosis	Mycobacterium tuberculosis (high G+C Gram-positive bacteria)	PRJNA343736	Scaffold	GCA_002129485.1	GCF_002129485.1	identical	2748449	3103349
SAMN06094155	1773	1773	Mycobacterium tuberculosis	Mycobacterium tuberculosis (high G+C Gram-positive bacteria)	PRJNA343736	Contig	GCA_002129465.1	GCF_002129465.1	identical	4062020	4062020
SAMN06094154	1773	1773	Mycobacterium tuberculosis	Mycobacterium tuberculosis (high G+C Gram-positive bacteria)	PRJNA343736	Contig	GCA_002129445.1	GCF_002129445.1	identical	4411751	4411751
SAMN06094152	1773	1773	Mycobacterium tuberculosis	Mycobacterium tuberculosis (high G+C Gram-positive bacteria)	PRJNA343736	Contig	GCA_002129425.1	GCF_002129425.1	identical	4392597	4392597
SAMN06094149	1773	1773	Mycobacterium tuberculosis	Mycobacterium tuberculosis (high G+C Gram-positive bacteria)	PRJNA343736	Contig	GCA_002129405.1	GCF_002129405.1	identical	2405408	2405408
SAMN06094148	1773	1773	Mycobacterium tuberculosis	Mycobacterium tuberculosis (high G+C Gram-positive bacteria)	PRJNA343736	Contig	GCA_002129385.1	GCF_002129385.1	identical	3599563	3599563
SAMN06094145	1773	1773	Mycobacterium tuberculosis	Mycobacterium tuberculosis (high G+C Gram-positive bacteria)	PRJNA343736	Contig	GCA_002129365.1	GCF_002129365.1	identical	4396280	4396280
SAMN06094143	1773	1773	Mycobacterium tuberculosis	Mycobacterium tuberculosis (high G+C Gram-positive bacteria)	PRJNA343736	Contig	GCA_002129345.1	GCF_002129345.1	identical	2514550	2514550
SAMN06094142	1773	1773	Mycobacterium tuberculosis	Mycobacterium tuberculosis (high G+C Gram-positive bacteria)	PRJNA343736	Contig	GCA_002129325.1	GCF_002129325.1	identical	3930777	3930777
SAMN06094138	1773	1773	Mycobacterium tuberculosis	Mycobacterium tuberculosis (high G+C Gram-positive bacteria)	PRJNA343736	Contig	GCA_002129305.1	GCF_002129305.1	identical	851393	851393
SAMN06094136	1773	1773	Mycobacterium tuberculosis	Mycobacterium tuberculosis (high G+C Gram-positive bacteria)	PRJNA343736	Contig	GCA_002129275.1	GCF_002129275.1	identical	498173	498173
SAMN06094133	1773	1773	Mycobacterium tuberculosis	Mycobacterium tuberculosis (high G+C Gram-positive bacteria)	PRJNA343736	Contig	GCA_002129265.1	GCF_002129265.1	identical	3102311	3102311
SAMN06094130	1773	1773	Mycobacterium tuberculosis	Mycobacterium tuberculosis (high G+C Gram-positive bacteria)	PRJNA343736	Contig	GCA_002129245.1	GCF_002129245.1	identical	430486	430486
SAMN06094128	1773	1773	Mycobacterium tuberculosis	Mycobacterium tuberculosis (high G+C Gram-positive bacteria)	PRJNA343736	Scaffold	GCA_002129215.1	GCF_002129215.1	identical	357565	403522
SAMN06094122	1773	1773	Mycobacterium tuberculosis	Mycobacterium tuberculosis (high G+C Gram-positive bacteria)	PRJNA343736	Contig	GCA_002129205.1	GCF_002129205.1	identical	3102163	3102163
SAMN06094115	1773	1773	Mycobacterium tuberculosis	Mycobacterium tuberculosis (high G+C Gram-positive bacteria)	PRJNA343736	Scaffold	GCA_002129175.1	GCF_002129175.1	identical	943336	1093682
SAMN06094121	1773	1773	Mycobacterium tuberculosis	Mycobacterium tuberculosis (high G+C Gram-positive bacteria)	PRJNA343736	Contig	GCA_002129165.1	GCF_002129165.1	identical	754514	754514
SAMN06094116	1773	1773	Mycobacterium tuberculosis	Mycobacterium tuberculosis (high G+C Gram-positive bacteria)	PRJNA343736	Contig	GCA_002129145.1	GCF_002129145.1	identical	927612	927612
SAMN06094103	1773	1773	Mycobacterium tuberculosis	Mycobacterium tuberculosis (high G+C Gram-positive bacteria)	PRJNA343736	Contig	GCA_002129105.1	GCF_002129105.1	identical	1218495	1218495
SAMN06094105	1773	1773	Mycobacterium tuberculosis	Mycobacterium tuberculosis (high G+C Gram-positive bacteria)	PRJNA343736	Contig	GCA_002129095.1	GCF_002129095.1	identical	1076358	1076358
SAMN06094107	1773	1773	Mycobacterium tuberculosis	Mycobacterium tuberculosis (high G+C Gram-positive bacteria)	PRJNA343736	Contig	GCA_002129085.1	GCF_002129085.1	identical	2248644	2248644
SAMN06094101	1773	1773	Mycobacterium tuberculosis	Mycobacterium tuberculosis (high G+C Gram-positive bacteria)	PRJNA343736	Contig	GCA_002129065.1	GCF_002129065.1	identical	499399	499399
SAMN06094098	1773	1773	Mycobacterium tuberculosis	Mycobacterium tuberculosis (high G+C Gram-positive bacteria)	PRJNA343736	Contig	GCA_002129025.1	GCF_002129025.1	identical	2382688	2382688
SAMN06094094	1773	1773	Mycobacterium tuberculosis	Mycobacterium tuberculosis (high G+C Gram-positive bacteria)	PRJNA343736	Scaffold	GCA_002129015.1	GCF_002129015.1	identical	798864	798864
SAMN06094096	1773	1773	Mycobacterium tuberculosis	Mycobacterium tuberculosis (high G+C Gram-positive bacteria)	PRJNA343736	Contig	GCA_002129005.1	GCF_002129005.1	identical	1216909	1216909
SAMN06094093	1773	1773	Mycobacterium tuberculosis	Mycobacterium tuberculosis (high G+C Gram-positive bacteria)	PRJNA343736	Scaffold	GCA_002128985.1	GCF_002128985.1	identical	811485	811485
SAMN06094092	1773	1773	Mycobacterium tuberculosis	Mycobacterium tuberculosis (high G+C Gram-positive bacteria)	PRJNA343736	Contig	GCA_002128945.1	GCF_002128945.1	identical	2725611	2725611
SAMN06094089	1773	1773	Mycobacterium tuberculosis	Mycobacterium tuberculosis (high G+C Gram-positive bacteria)	PRJNA343736	Contig	GCA_002128935.1	GCF_002128935.1	identical	767584	767584
SAMN06094086	1773	1773	Mycobacterium tuberculosis	Mycobacterium tuberculosis (high G+C Gram-positive bacteria)	PRJNA343736	Scaffold	GCA_002128925.1	GCF_002128925.1	identical	350575	350575
SAMN06094081	1773	1773	Mycobacterium tuberculosis	Mycobacterium tuberculosis (high G+C Gram-positive bacteria)	PRJNA343736	Contig	GCA_002128905.1	GCF_002128905.1	identical	500248	500248
SAMN06094075	1773	1773	Mycobacterium tuberculosis	Mycobacterium tuberculosis (high G+C Gram-positive bacteria)	PRJNA343736	Contig	GCA_002128865.1	GCF_002128865.1	identical	1289038	1289038
SAMN06094077	1773	1773	Mycobacterium tuberculosis	Mycobacterium tuberculosis (high G+C Gram-positive bacteria)	PRJNA343736	Scaffold	GCA_002128855.1	GCF_002128855.1	identical	757308	757308
SAMN06094074	1773	1773	Mycobacterium tuberculosis	Mycobacterium tuberculosis (high G+C Gram-positive bacteria)	PRJNA343736	Contig	GCA_002128845.1	GCF_002128845.1	identical	3575367	3575367
SAMN06094073	1773	1773	Mycobacterium tuberculosis	Mycobacterium tuberculosis (high G+C Gram-positive bacteria)	PRJNA343736	Scaffold	GCA_002128825.1	GCF_002128825.1	identical	1495937	1495937
SAMN06094072	1773	1773	Mycobacterium tuberculosis	Mycobacterium tuberculosis (high G+C Gram-positive bacteria)	PRJNA343736	Contig	GCA_002128795.1	GCF_002128795.1	identical	2260688	2260688
SAMN05833360	1773	1773	Mycobacterium tuberculosis	Mycobacterium tuberculosis (high G+C Gram-positive bacteria)	PRJNA269967	Complete Genome	GCA_002116755.1	GCF_002116755.1	identical	4427062	4427062
SAMN05833364	1773	1773	Mycobacterium tuberculosis	Mycobacterium tuberculosis (high G+C Gram-positive bacteria)	PRJNA269967	Complete Genome	GCA_002116815.1	GCF_002116815.1	identical	4406925	4406925
SAMN05833359	1773	1773	Mycobacterium tuberculosis	Mycobacterium tuberculosis (high G+C Gram-positive bacteria)	PRJNA269967	Complete Genome	GCA_002116855.1	GCF_002116855.1	identical	4380156	4380156
SAMN05833363	1773	1773	Mycobacterium tuberculosis	Mycobacterium tuberculosis (high G+C Gram-positive bacteria)	PRJNA269967	Complete Genome	GCA_002116835.1	GCF_002116835.1	identical	4444417	4444417
SAMN05833361	1773	1773	Mycobacterium tuberculosis	Mycobacterium tuberculosis (high G+C Gram-positive bacteria)	PRJNA269967	Complete Genome	GCA_002116775.1	GCF_002116775.1	identical	4441591	4441591
SAMN05833362	1773	1773	Mycobacterium tuberculosis	Mycobacterium tuberculosis (high G+C Gram-positive bacteria)	PRJNA269967	Complete Genome	GCA_002116795.1	GCF_002116795.1	identical	4431885	4431885
SAMN06077019	1773	1773	Mycobacterium tuberculosis	Mycobacterium tuberculosis (high G+C Gram-positive bacteria)	PRJNA355550	Contig	GCA_002110345.1	GCF_002110345.1	identical	493929	493929
SAMN06100257	1773	1448838	Mycobacterium tuberculosis	Mycobacterium tuberculosis M13 (high G+C Gram-positive bacteria)	PRJNA355994	Contig	GCA_002099275.1	GCF_002099275.1	identical	25719	25719
SAMN06622696	1773	1773	Mycobacterium tuberculosis	Mycobacterium tuberculosis (high G+C Gram-positive bacteria)	PRJNA379898	Complete Genome	GCA_002072775.2	GCF_002072775.2	identical	4433542	4433542
SAMN06624811	1773	1773	Mycobacterium tuberculosis	Mycobacterium tuberculosis (high G+C Gram-positive bacteria)	PRJNA379996	Contig	GCA_002087415.1	GCF_002087415.1	identical	43730	43730
SAMN06624812	1773	1773	Mycobacterium tuberculosis	Mycobacterium tuberculosis (high G+C Gram-positive bacteria)	PRJNA379996	Scaffold	GCA_002087385.1	GCF_002087385.1	identical	35128	35128
SAMN06624814	1773	1773	Mycobacterium tuberculosis	Mycobacterium tuberculosis (high G+C Gram-positive bacteria)	PRJNA379996	Scaffold	GCA_002087345.1	GCF_002087345.1	identical	57279	57279
SAMN06624815	1773	1773	Mycobacterium tuberculosis	Mycobacterium tuberculosis (high G+C Gram-positive bacteria)	PRJNA379996	Scaffold	GCA_002087305.1	GCF_002087305.1	identical	49559	49559
SAMN06250728	1773	1765	Mycobacterium tuberculosis	Mycobacterium tuberculosis variant bovis (high G+C Gram-positive bacteria)	PRJNA362881	Contig	GCA_002026395.1	GCF_002026395.1	identical	59829	59829
SAMN06250738	1773	1765	Mycobacterium tuberculosis	Mycobacterium tuberculosis variant bovis (high G+C Gram-positive bacteria)	PRJNA362881	Contig	GCA_002026325.1	GCF_002026325.1	identical	122015	122015
SAMN06250727	1773	1765	Mycobacterium tuberculosis	Mycobacterium tuberculosis variant bovis (high G+C Gram-positive bacteria)	PRJNA362881	Contig	GCA_002026285.1	GCF_002026285.1	identical	98742	98742
SAMN04595071	1773	1773	Mycobacterium tuberculosis	Mycobacterium tuberculosis (high G+C Gram-positive bacteria)	PRJNA317008	Chromosome	GCA_001969025.1	GCF_001969025.1	identical	396133	4408292
SAMN04595072	1773	1773	Mycobacterium tuberculosis	Mycobacterium tuberculosis (high G+C Gram-positive bacteria)	PRJNA317009	Chromosome	GCA_001969035.1	GCF_001969035.1	identical	580303	4408238
SAMN06189364	1773	1773	Mycobacterium tuberculosis	Mycobacterium tuberculosis (high G+C Gram-positive bacteria)	PRJNA361210	Contig	GCA_002003745.1	GCF_002003745.1	identical	85865	85865
SAMN06189363	1773	1773	Mycobacterium tuberculosis	Mycobacterium tuberculosis (high G+C Gram-positive bacteria)	PRJNA361211	Contig	GCA_002003715.1	GCF_002003715.1	identical	78907	78907
SAMN02837642	1773	1334068	Mycobacterium tuberculosis	Mycobacterium tuberculosis TRS22 (high G+C Gram-positive bacteria)	PRJNA203180	Chromosome	GCA_002000965.1	GCF_002000965.1	identical	111196	4411532
SAMN02837649	1773	1334075	Mycobacterium tuberculosis	Mycobacterium tuberculosis TRS29 (high G+C Gram-positive bacteria)	PRJNA203187	Chromosome	GCA_002000945.1	GCF_002000945.1	identical	413693	4411532
SAMN02837630	1773	1334056	Mycobacterium tuberculosis	Mycobacterium tuberculosis TRS10 (high G+C Gram-positive bacteria)	PRJNA203168	Chromosome	GCA_002000925.1	GCF_002000925.1	identical	121902	4411532
SAMN02837645	1773	1334071	Mycobacterium tuberculosis	Mycobacterium tuberculosis TRS25 (high G+C Gram-positive bacteria)	PRJNA203183	Chromosome	GCA_002000905.1	GCF_002000905.1	identical	256116	4411532
SAMN06169721	1773	1773	Mycobacterium tuberculosis	Mycobacterium tuberculosis (high G+C Gram-positive bacteria)	PRJNA358287	Scaffold	GCA_002000215.1	GCF_002000215.1	identical	46396	94481
SAMN06169722	1773	1773	Mycobacterium tuberculosis	Mycobacterium tuberculosis (high G+C Gram-positive bacteria)	PRJNA358292	Scaffold	GCA_002000185.1	GCF_002000185.1	identical	61354	131112
SAMN05721799	1773	1773	Mycobacterium tuberculosis	Mycobacterium tuberculosis (high G+C Gram-positive bacteria)	PRJNA341407	Scaffold	GCA_001999445.1	GCF_001999445.1	identical	61650	66723
SAMN02837646	1773	1334072	Mycobacterium tuberculosis	Mycobacterium tuberculosis TRS26 (high G+C Gram-positive bacteria)	PRJNA203184	Chromosome	GCA_001998735.1	GCF_001998735.1	identical	123061	4411532
SAMN02837644	1773	1334070	Mycobacterium tuberculosis	Mycobacterium tuberculosis TRS24 (high G+C Gram-positive bacteria)	PRJNA203182	Chromosome	GCA_001998705.1	GCF_001998705.1	identical	335465	4411532
SAMN02837647	1773	1334073	Mycobacterium tuberculosis	Mycobacterium tuberculosis TRS27 (high G+C Gram-positive bacteria)	PRJNA203185	Chromosome	GCA_001998645.1	GCF_001998645.1	identical	108382	4411532
SAMN02837631	1773	1334057	Mycobacterium tuberculosis	Mycobacterium tuberculosis TRS11 (high G+C Gram-positive bacteria)	PRJNA203169	Chromosome	GCA_001998585.1	GCF_001998585.1	identical	116411	4411532
SAMN02837628	1773	1334054	Mycobacterium tuberculosis	Mycobacterium tuberculosis TRS8 (high G+C Gram-positive bacteria)	PRJNA203166	Chromosome	GCA_001998545.1	GCF_001998545.1	identical	150037	4411532
SAMN02837648	1773	1334074	Mycobacterium tuberculosis	Mycobacterium tuberculosis TRS28 (high G+C Gram-positive bacteria)	PRJNA203186	Chromosome	GCA_001998485.1	GCF_001998485.1	identical	561515	4411532
SAMN02837624	1773	1334050	Mycobacterium tuberculosis	Mycobacterium tuberculosis TRS4 (high G+C Gram-positive bacteria)	PRJNA203162	Chromosome	GCA_001998455.1	GCF_001998455.1	identical	103053	4411532
SAMN02837626	1773	1334052	Mycobacterium tuberculosis	Mycobacterium tuberculosis TRS6 (high G+C Gram-positive bacteria)	PRJNA203164	Chromosome	GCA_001998425.1	GCF_001998425.1	identical	126098	4411532
SAMN02837623	1773	1334048	Mycobacterium tuberculosis	Mycobacterium tuberculosis TRS2 (high G+C Gram-positive bacteria)	PRJNA203160	Chromosome	GCA_001998365.1	GCF_001998365.1	identical	121961	4411532
SAMN02837638	1773	1334064	Mycobacterium tuberculosis	Mycobacterium tuberculosis TRS18 (high G+C Gram-positive bacteria)	PRJNA203176	Chromosome	GCA_001998265.1	GCF_001998265.1	identical	361190	4411532
SAMN02837635	1773	1334061	Mycobacterium tuberculosis	Mycobacterium tuberculosis TRS15 (high G+C Gram-positive bacteria)	PRJNA203173	Chromosome	GCA_001998225.1	GCF_001998225.1	identical	185328	4411532
SAMN02837632	1773	1334058	Mycobacterium tuberculosis	Mycobacterium tuberculosis TRS12 (high G+C Gram-positive bacteria)	PRJNA203170	Chromosome	GCA_001998175.1	GCF_001998175.1	identical	123876	4411532
SAMN02837634	1773	1334060	Mycobacterium tuberculosis	Mycobacterium tuberculosis TRS14 (high G+C Gram-positive bacteria)	PRJNA203172	Chromosome	GCA_001998145.1	GCF_001998145.1	identical	174954	4411532
SAMN02837643	1773	1334069	Mycobacterium tuberculosis	Mycobacterium tuberculosis TRS23 (high G+C Gram-positive bacteria)	PRJNA203181	Chromosome	GCA_001998105.1	GCF_001998105.1	identical	501747	4411532
SAMN05721794	1773	1773	Mycobacterium tuberculosis	Mycobacterium tuberculosis (high G+C Gram-positive bacteria)	PRJNA341407	Scaffold	GCA_001998065.1	GCF_001998065.1	identical	51196	53251
SAMN02837625	1773	1334051	Mycobacterium tuberculosis	Mycobacterium tuberculosis TRS5 (high G+C Gram-positive bacteria)	PRJNA203163	Chromosome	GCA_001998075.1	GCF_001998075.1	identical	237334	4411532
SAMN02837627	1773	1334053	Mycobacterium tuberculosis	Mycobacterium tuberculosis TRS7 (high G+C Gram-positive bacteria)	PRJNA203165	Chromosome	GCA_001998025.1	GCF_001998025.1	identical	123064	4411532
SAMN02837639	1773	1334065	Mycobacterium tuberculosis	Mycobacterium tuberculosis TRS19 (high G+C Gram-positive bacteria)	PRJNA203177	Chromosome	GCA_001997975.1	GCF_001997975.1	identical	185286	4411532
SAMN02837641	1773	1334067	Mycobacterium tuberculosis	Mycobacterium tuberculosis TRS21 (high G+C Gram-positive bacteria)	PRJNA203179	Chromosome	GCA_001997935.1	GCF_001997935.1	identical	121926	4411532
SAMN05721801	1773	1773	Mycobacterium tuberculosis	Mycobacterium tuberculosis (high G+C Gram-positive bacteria)	PRJNA341407	Scaffold	GCA_001997915.1	GCF_001997915.1	identical	64471	78064
SAMN05721800	1773	1773	Mycobacterium tuberculosis	Mycobacterium tuberculosis (high G+C Gram-positive bacteria)	PRJNA341407	Scaffold	GCA_001997905.1	GCF_001997905.1	identical	48522	52655
SAMN02837633	1773	1334059	Mycobacterium tuberculosis	Mycobacterium tuberculosis TRS13 (high G+C Gram-positive bacteria)	PRJNA203171	Chromosome	GCA_001997885.1	GCF_001997885.1	identical	175006	4411532
SAMN05721793	1773	1773	Mycobacterium tuberculosis	Mycobacterium tuberculosis (high G+C Gram-positive bacteria)	PRJNA341407	Scaffold	GCA_001997855.1	GCF_001997855.1	identical	61010	64082
SAMN05721798	1773	1773	Mycobacterium tuberculosis	Mycobacterium tuberculosis (high G+C Gram-positive bacteria)	PRJNA341407	Scaffold	GCA_001997825.1	GCF_001997825.1	identical	11838	13017
SAMN02837640	1773	1334066	Mycobacterium tuberculosis	Mycobacterium tuberculosis TRS20 (high G+C Gram-positive bacteria)	PRJNA203178	Chromosome	GCA_001997805.1	GCF_001997805.1	identical	185028	4411532
SAMN02837637	1773	1334063	Mycobacterium tuberculosis	Mycobacterium tuberculosis TRS17 (high G+C Gram-positive bacteria)	PRJNA203175	Chromosome	GCA_001997775.1	GCF_001997775.1	identical	166994	4411532
SAMN05721797	1773	1773	Mycobacterium tuberculosis	Mycobacterium tuberculosis (high G+C Gram-positive bacteria)	PRJNA341407	Scaffold	GCA_001997765.1	GCF_001997765.1	identical	54622	58940
SAMN05721796	1773	1773	Mycobacterium tuberculosis	Mycobacterium tuberculosis (high G+C Gram-positive bacteria)	PRJNA341407	Scaffold	GCA_001997745.1	GCF_001997745.1	identical	70355	70986
SAMN02837636	1773	1334062	Mycobacterium tuberculosis	Mycobacterium tuberculosis TRS16 (high G+C Gram-positive bacteria)	PRJNA203174	Chromosome	GCA_001997725.1	GCF_001997725.1	identical	198700	4411532
SAMN02837622	1773	1334047	Mycobacterium tuberculosis	Mycobacterium tuberculosis TRS1 (high G+C Gram-positive bacteria)	PRJNA203159	Chromosome	GCA_001997695.1	GCF_001997695.1	identical	150042	4411532
SAMN05721795	1773	1773	Mycobacterium tuberculosis	Mycobacterium tuberculosis (high G+C Gram-positive bacteria)	PRJNA341407	Scaffold	GCA_001997685.1	GCF_001997685.1	identical	61010	71227
SAMN02837658	1773	1334084	Mycobacterium tuberculosis	Mycobacterium tuberculosis 1821ADB45 (high G+C Gram-positive bacteria)	PRJNA203196	Chromosome	GCA_001997665.1	GCF_001997665.1	identical	156366	4411532
SAMN02837657	1773	1334083	Mycobacterium tuberculosis	Mycobacterium tuberculosis 1821ADB44 (high G+C Gram-positive bacteria)	PRJNA203195	Chromosome	GCA_001997625.1	GCF_001997625.1	identical	158306	4411532
SAMN02837656	1773	1334082	Mycobacterium tuberculosis	Mycobacterium tuberculosis 1821ADB42 (high G+C Gram-positive bacteria)	PRJNA203194	Chromosome	GCA_001997605.1	GCF_001997605.1	identical	103023	4411532
SAMN02837655	1773	1334081	Mycobacterium tuberculosis	Mycobacterium tuberculosis 1821ADB41 (high G+C Gram-positive bacteria)	PRJNA203193	Chromosome	GCA_001997585.1	GCF_001997585.1	identical	107926	4411532
SAMN02837654	1773	1334080	Mycobacterium tuberculosis	Mycobacterium tuberculosis 1821ADB40 (high G+C Gram-positive bacteria)	PRJNA203192	Chromosome	GCA_001997565.1	GCF_001997565.1	identical	1009221	4411532
SAMN02837653	1773	1334079	Mycobacterium tuberculosis	Mycobacterium tuberculosis 1821ADB38 (high G+C Gram-positive bacteria)	PRJNA203191	Chromosome	GCA_001997545.1	GCF_001997545.1	identical	106589	4411532
SAMN02837652	1773	1334078	Mycobacterium tuberculosis	Mycobacterium tuberculosis 1821ADB37 (high G+C Gram-positive bacteria)	PRJNA203190	Chromosome	GCA_001997525.1	GCF_001997525.1	identical	117705	4411532
SAMN02837651	1773	1334077	Mycobacterium tuberculosis	Mycobacterium tuberculosis 1821ADB36 (high G+C Gram-positive bacteria)	PRJNA203189	Chromosome	GCA_001997495.1	GCF_001997495.1	identical	103070	4411532
SAMN02837650	1773	1334076	Mycobacterium tuberculosis	Mycobacterium tuberculosis 1821ADB35 (high G+C Gram-positive bacteria)	PRJNA203188	Chromosome	GCA_001997465.1	GCF_001997465.1	identical	158176	4411532
SAMN02837629	1773	1334055	Mycobacterium tuberculosis	Mycobacterium tuberculosis TRS9 (high G+C Gram-positive bacteria)	PRJNA203167	Chromosome	GCA_001997425.1	GCF_001997425.1	identical	108221	4411532
SAMEA4358966	1773	1773	Mycobacterium tuberculosis	Mycobacterium tuberculosis (high G+C Gram-positive bacteria)	PRJEB14776	Contig	GCA_900162655.1	GCF_900162655.1	identical	20340	20340
SAMEA78793168	1773	1773	Mycobacterium tuberculosis	Mycobacterium tuberculosis (high G+C Gram-positive bacteria)	PRJEB14778	Contig	GCA_900162635.1	GCF_900162635.1	identical	28431	28431
SAMN06010492	1773	1773	Mycobacterium tuberculosis	Mycobacterium tuberculosis (high G+C Gram-positive bacteria)	PRJNA343736	Scaffold	GCA_001949095.1	GCF_001949095.1	identical	1216774	1216774
SAMN06010488	1773	1773	Mycobacterium tuberculosis	Mycobacterium tuberculosis (high G+C Gram-positive bacteria)	PRJNA343736	Contig	GCA_001949085.1	GCF_001949085.1	identical	3732111	3732111
SAMN06010487	1773	1773	Mycobacterium tuberculosis	Mycobacterium tuberculosis (high G+C Gram-positive bacteria)	PRJNA343736	Contig	GCA_001949045.1	GCF_001949045.1	identical	880222	880222
SAMN06010484	1773	1773	Mycobacterium tuberculosis	Mycobacterium tuberculosis (high G+C Gram-positive bacteria)	PRJNA343736	Contig	GCA_001949025.1	GCF_001949025.1	identical	3109335	3109335
SAMN06010481	1773	1773	Mycobacterium tuberculosis	Mycobacterium tuberculosis (high G+C Gram-positive bacteria)	PRJNA343736	Scaffold	GCA_001949015.1	GCF_001949015.1	identical	3383390	3720984
SAMN06010480	1773	1773	Mycobacterium tuberculosis	Mycobacterium tuberculosis (high G+C Gram-positive bacteria)	PRJNA343736	Scaffold	GCA_001949005.1	GCF_001949005.1	identical	461668	461668
SAMN06010477	1773	1773	Mycobacterium tuberculosis	Mycobacterium tuberculosis (high G+C Gram-positive bacteria)	PRJNA343736	Contig	GCA_001948965.1	GCF_001948965.1	identical	501560	501560
SAMN06010474	1773	1773	Mycobacterium tuberculosis	Mycobacterium tuberculosis (high G+C Gram-positive bacteria)	PRJNA343736	Scaffold	GCA_001948945.1	GCF_001948945.1	identical	2493429	2493429
SAMN06010471	1773	1773	Mycobacterium tuberculosis	Mycobacterium tuberculosis (high G+C Gram-positive bacteria)	PRJNA343736	Contig	GCA_001948935.1	GCF_001948935.1	identical	1214350	1214350
SAMN06010467	1773	1773	Mycobacterium tuberculosis	Mycobacterium tuberculosis (high G+C Gram-positive bacteria)	PRJNA343736	Scaffold	GCA_001948925.1	GCF_001948925.1	identical	283545	283545
SAMN06010464	1773	1773	Mycobacterium tuberculosis	Mycobacterium tuberculosis (high G+C Gram-positive bacteria)	PRJNA343736	Contig	GCA_001948885.1	GCF_001948885.1	identical	2205598	2205598
SAMN06010461	1773	1773	Mycobacterium tuberculosis	Mycobacterium tuberculosis (high G+C Gram-positive bacteria)	PRJNA343736	Contig	GCA_001948865.1	GCF_001948865.1	identical	3719913	3719913
SAMN06010460	1773	1773	Mycobacterium tuberculosis	Mycobacterium tuberculosis (high G+C Gram-positive bacteria)	PRJNA343736	Contig	GCA_001948855.1	GCF_001948855.1	identical	1540751	1540751
SAMN06010457	1773	1773	Mycobacterium tuberculosis	Mycobacterium tuberculosis (high G+C Gram-positive bacteria)	PRJNA343736	Contig	GCA_001948845.1	GCF_001948845.1	identical	400511	400511
SAMN06010454	1773	1773	Mycobacterium tuberculosis	Mycobacterium tuberculosis (high G+C Gram-positive bacteria)	PRJNA343736	Contig	GCA_001948805.1	GCF_001948805.1	identical	3823259	3823259
SAMN06010447	1773	1773	Mycobacterium tuberculosis	Mycobacterium tuberculosis (high G+C Gram-positive bacteria)	PRJNA343736	Contig	GCA_001948785.1	GCF_001948785.1	identical	365599	365599
SAMN06010450	1773	1773	Mycobacterium tuberculosis	Mycobacterium tuberculosis (high G+C Gram-positive bacteria)	PRJNA343736	Contig	GCA_001948775.1	GCF_001948775.1	identical	399201	399201
SAMN06010446	1773	1773	Mycobacterium tuberculosis	Mycobacterium tuberculosis (high G+C Gram-positive bacteria)	PRJNA343736	Contig	GCA_001948765.1	GCF_001948765.1	identical	462912	462912
SAMN06010443	1773	1773	Mycobacterium tuberculosis	Mycobacterium tuberculosis (high G+C Gram-positive bacteria)	PRJNA343736	Contig	GCA_001948725.1	GCF_001948725.1	identical	590662	590662
SAMN06010440	1773	1773	Mycobacterium tuberculosis	Mycobacterium tuberculosis (high G+C Gram-positive bacteria)	PRJNA343736	Contig	GCA_001948705.1	GCF_001948705.1	identical	1632621	1632621
SAMN06010437	1773	1773	Mycobacterium tuberculosis	Mycobacterium tuberculosis (high G+C Gram-positive bacteria)	PRJNA343736	Contig	GCA_001948695.1	GCF_001948695.1	identical	887229	887229
SAMN06010434	1773	1773	Mycobacterium tuberculosis	Mycobacterium tuberculosis (high G+C Gram-positive bacteria)	PRJNA343736	Contig	GCA_001948685.1	GCF_001948685.1	identical	317132	317132
SAMN06010431	1773	1773	Mycobacterium tuberculosis	Mycobacterium tuberculosis (high G+C Gram-positive bacteria)	PRJNA343736	Contig	GCA_001948645.1	GCF_001948645.1	identical	3830604	3830604
SAMN06010428	1773	1773	Mycobacterium tuberculosis	Mycobacterium tuberculosis (high G+C Gram-positive bacteria)	PRJNA343736	Contig	GCA_001948625.1	GCF_001948625.1	identical	499364	499364
SAMN06010425	1773	1773	Mycobacterium tuberculosis	Mycobacterium tuberculosis (high G+C Gram-positive bacteria)	PRJNA343736	Contig	GCA_001948615.1	GCF_001948615.1	identical	639191	639191
SAMN06010422	1773	1773	Mycobacterium tuberculosis	Mycobacterium tuberculosis (high G+C Gram-positive bacteria)	PRJNA343736	Contig	GCA_001948605.1	GCF_001948605.1	identical	1066337	1066337
SAMN06010415	1773	1773	Mycobacterium tuberculosis	Mycobacterium tuberculosis (high G+C Gram-positive bacteria)	PRJNA343736	Contig	GCA_001948535.1	GCF_001948535.1	identical	2704792	2704792
SAMN06010421	1773	1773	Mycobacterium tuberculosis	Mycobacterium tuberculosis (high G+C Gram-positive bacteria)	PRJNA343736	Contig	GCA_001948565.1	GCF_001948565.1	identical	498742	498742
SAMN06010418	1773	1773	Mycobacterium tuberculosis	Mycobacterium tuberculosis (high G+C Gram-positive bacteria)	PRJNA343736	Scaffold	GCA_001948545.1	GCF_001948545.1	identical	2265107	2265107
SAMN06010412	1773	1773	Mycobacterium tuberculosis	Mycobacterium tuberculosis (high G+C Gram-positive bacteria)	PRJNA343736	Contig	GCA_001948525.1	GCF_001948525.1	identical	3108754	3108754
SAMN06010409	1773	1773	Mycobacterium tuberculosis	Mycobacterium tuberculosis (high G+C Gram-positive bacteria)	PRJNA343736	Contig	GCA_001948475.1	GCF_001948475.1	identical	1805132	1805132
SAMN06010405	1773	1773	Mycobacterium tuberculosis	Mycobacterium tuberculosis (high G+C Gram-positive bacteria)	PRJNA343736	Scaffold	GCA_001948465.1	GCF_001948465.1	identical	506451	506451
SAMN06010402	1773	1773	Mycobacterium tuberculosis	Mycobacterium tuberculosis (high G+C Gram-positive bacteria)	PRJNA343736	Contig	GCA_001948455.1	GCF_001948455.1	identical	420309	420309
SAMN06010399	1773	1773	Mycobacterium tuberculosis	Mycobacterium tuberculosis (high G+C Gram-positive bacteria)	PRJNA343736	Scaffold	GCA_001948445.1	GCF_001948445.1	identical	501279	501279
SAMN06010396	1773	1773	Mycobacterium tuberculosis	Mycobacterium tuberculosis (high G+C Gram-positive bacteria)	PRJNA343736	Scaffold	GCA_001948405.1	GCF_001948405.1	identical	285795	285795
SAMN06010395	1773	1773	Mycobacterium tuberculosis	Mycobacterium tuberculosis (high G+C Gram-positive bacteria)	PRJNA343736	Contig	GCA_001948385.1	GCF_001948385.1	identical	1216520	1216520
SAMN06010393	1773	1773	Mycobacterium tuberculosis	Mycobacterium tuberculosis (high G+C Gram-positive bacteria)	PRJNA343736	Contig	GCA_001948375.1	GCF_001948375.1	identical	358661	358661
SAMN06010390	1773	1773	Mycobacterium tuberculosis	Mycobacterium tuberculosis (high G+C Gram-positive bacteria)	PRJNA343736	Contig	GCA_001948365.1	GCF_001948365.1	identical	501902	501902
SAMN06010389	1773	1773	Mycobacterium tuberculosis	Mycobacterium tuberculosis (high G+C Gram-positive bacteria)	PRJNA343736	Contig	GCA_001948315.1	GCF_001948315.1	identical	498011	498011
SAMN06010385	1773	1773	Mycobacterium tuberculosis	Mycobacterium tuberculosis (high G+C Gram-positive bacteria)	PRJNA343736	Contig	GCA_001948305.1	GCF_001948305.1	identical	1157866	1157866
SAMN06010378	1773	1773	Mycobacterium tuberculosis	Mycobacterium tuberculosis (high G+C Gram-positive bacteria)	PRJNA343736	Contig	GCA_001948285.1	GCF_001948285.1	identical	3101655	3101655
SAMN06010381	1773	1773	Mycobacterium tuberculosis	Mycobacterium tuberculosis (high G+C Gram-positive bacteria)	PRJNA343736	Scaffold	GCA_001948295.1	GCF_001948295.1	identical	2278119	2278119
SAMN06010375	1773	1773	Mycobacterium tuberculosis	Mycobacterium tuberculosis (high G+C Gram-positive bacteria)	PRJNA343736	Contig	GCA_001948255.1	GCF_001948255.1	identical	758857	758857
SAMN06010372	1773	1773	Mycobacterium tuberculosis	Mycobacterium tuberculosis (high G+C Gram-positive bacteria)	PRJNA343736	Scaffold	GCA_001948225.1	GCF_001948225.1	identical	3096704	3096704
SAMN06010368	1773	1773	Mycobacterium tuberculosis	Mycobacterium tuberculosis (high G+C Gram-positive bacteria)	PRJNA343736	Contig	GCA_001948215.1	GCF_001948215.1	identical	3114797	3114797
SAMN06010365	1773	1773	Mycobacterium tuberculosis	Mycobacterium tuberculosis (high G+C Gram-positive bacteria)	PRJNA343736	Contig	GCA_001948205.1	GCF_001948205.1	identical	500972	500972
SAMN06010359	1773	1773	Mycobacterium tuberculosis	Mycobacterium tuberculosis (high G+C Gram-positive bacteria)	PRJNA343736	Scaffold	GCA_001948165.1	GCF_001948165.1	identical	331975	331975
SAMN06010362	1773	1773	Mycobacterium tuberculosis	Mycobacterium tuberculosis (high G+C Gram-positive bacteria)	PRJNA343736	Contig	GCA_001948155.1	GCF_001948155.1	identical	4014028	4014028
SAMN06010491	1773	1773	Mycobacterium tuberculosis	Mycobacterium tuberculosis (high G+C Gram-positive bacteria)	PRJNA343736	Contig	GCA_001948135.1	GCF_001948135.1	identical	3919918	3919918
SAMN06010486	1773	1773	Mycobacterium tuberculosis	Mycobacterium tuberculosis (high G+C Gram-positive bacteria)	PRJNA343736	Contig	GCA_001948125.1	GCF_001948125.1	identical	531286	531286
SAMN06010483	1773	1773	Mycobacterium tuberculosis	Mycobacterium tuberculosis (high G+C Gram-positive bacteria)	PRJNA343736	Scaffold	GCA_001948075.1	GCF_001948075.1	identical	498362	498362
SAMN06010479	1773	1773	Mycobacterium tuberculosis	Mycobacterium tuberculosis (high G+C Gram-positive bacteria)	PRJNA343736	Scaffold	GCA_001948065.1	GCF_001948065.1	identical	502319	502319
SAMN06010473	1773	1773	Mycobacterium tuberculosis	Mycobacterium tuberculosis (high G+C Gram-positive bacteria)	PRJNA343736	Contig	GCA_001948055.1	GCF_001948055.1	identical	502395	502395
SAMN06010476	1773	1773	Mycobacterium tuberculosis	Mycobacterium tuberculosis (high G+C Gram-positive bacteria)	PRJNA343736	Scaffold	GCA_001948045.1	GCF_001948045.1	identical	498302	498302
SAMN06010470	1773	1773	Mycobacterium tuberculosis	Mycobacterium tuberculosis (high G+C Gram-positive bacteria)	PRJNA343736	Contig	GCA_001947995.1	GCF_001947995.1	identical	1187863	1187863
SAMN06010469	1773	1773	Mycobacterium tuberculosis	Mycobacterium tuberculosis (high G+C Gram-positive bacteria)	PRJNA343736	Contig	GCA_001947985.1	GCF_001947985.1	identical	567193	567193
SAMN06010466	1773	1773	Mycobacterium tuberculosis	Mycobacterium tuberculosis (high G+C Gram-positive bacteria)	PRJNA343736	Contig	GCA_001947975.1	GCF_001947975.1	identical	499080	499080
SAMN06010463	1773	1773	Mycobacterium tuberculosis	Mycobacterium tuberculosis (high G+C Gram-positive bacteria)	PRJNA343736	Scaffold	GCA_001947965.1	GCF_001947965.1	identical	833879	833879
SAMN06010459	1773	1773	Mycobacterium tuberculosis	Mycobacterium tuberculosis (high G+C Gram-positive bacteria)	PRJNA343736	Contig	GCA_001947915.1	GCF_001947915.1	identical	2621114	2621114
SAMN06010456	1773	1773	Mycobacterium tuberculosis	Mycobacterium tuberculosis (high G+C Gram-positive bacteria)	PRJNA343736	Contig	GCA_001947905.1	GCF_001947905.1	identical	463077	463077
SAMN06010453	1773	1773	Mycobacterium tuberculosis	Mycobacterium tuberculosis (high G+C Gram-positive bacteria)	PRJNA343736	Contig	GCA_001947895.1	GCF_001947895.1	identical	1161465	1161465
SAMN06010449	1773	1773	Mycobacterium tuberculosis	Mycobacterium tuberculosis (high G+C Gram-positive bacteria)	PRJNA343736	Scaffold	GCA_001947885.1	GCF_001947885.1	identical	787306	787306
SAMN06010436	1773	1773	Mycobacterium tuberculosis	Mycobacterium tuberculosis (high G+C Gram-positive bacteria)	PRJNA343736	Contig	GCA_001947865.1	GCF_001947865.1	identical	1159318	1159318
SAMN06010439	1773	1773	Mycobacterium tuberculosis	Mycobacterium tuberculosis (high G+C Gram-positive bacteria)	PRJNA343736	Contig	GCA_001947825.1	GCF_001947825.1	identical	3825396	3825396
SAMN06010445	1773	1773	Mycobacterium tuberculosis	Mycobacterium tuberculosis (high G+C Gram-positive bacteria)	PRJNA343736	Contig	GCA_001947815.1	GCF_001947815.1	identical	3114977	3114977
SAMN06010442	1773	1773	Mycobacterium tuberculosis	Mycobacterium tuberculosis (high G+C Gram-positive bacteria)	PRJNA343736	Contig	GCA_001947805.1	GCF_001947805.1	identical	778205	778205
SAMN06010430	1773	1773	Mycobacterium tuberculosis	Mycobacterium tuberculosis (high G+C Gram-positive bacteria)	PRJNA343736	Scaffold	GCA_001947765.1	GCF_001947765.1	identical	265281	265416
SAMN06010433	1773	1773	Mycobacterium tuberculosis	Mycobacterium tuberculosis (high G+C Gram-positive bacteria)	PRJNA343736	Contig	GCA_001947755.1	GCF_001947755.1	identical	502250	502250
SAMN06010427	1773	1773	Mycobacterium tuberculosis	Mycobacterium tuberculosis (high G+C Gram-positive bacteria)	PRJNA343736	Contig	GCA_001947745.1	GCF_001947745.1	identical	415560	415560
SAMN06010424	1773	1773	Mycobacterium tuberculosis	Mycobacterium tuberculosis (high G+C Gram-positive bacteria)	PRJNA343736	Contig	GCA_001947705.1	GCF_001947705.1	identical	1930092	1930092
SAMN06010417	1773	1773	Mycobacterium tuberculosis	Mycobacterium tuberculosis (high G+C Gram-positive bacteria)	PRJNA343736	Contig	GCA_001947685.1	GCF_001947685.1	identical	340104	340104
SAMN06010420	1773	1773	Mycobacterium tuberculosis	Mycobacterium tuberculosis (high G+C Gram-positive bacteria)	PRJNA343736	Contig	GCA_001947675.1	GCF_001947675.1	identical	461192	461192
SAMN06010414	1773	1773	Mycobacterium tuberculosis	Mycobacterium tuberculosis (high G+C Gram-positive bacteria)	PRJNA343736	Contig	GCA_001947665.1	GCF_001947665.1	identical	612921	612921
SAMN06010411	1773	1773	Mycobacterium tuberculosis	Mycobacterium tuberculosis (high G+C Gram-positive bacteria)	PRJNA343736	Scaffold	GCA_001947615.1	GCF_001947615.1	identical	616802	616802
SAMN06010407	1773	1773	Mycobacterium tuberculosis	Mycobacterium tuberculosis (high G+C Gram-positive bacteria)	PRJNA343736	Contig	GCA_001947605.1	GCF_001947605.1	identical	611960	611960
[truncated: 5,029 more rows]

## Sheet: Deletions overlapping Del-X
Start of deletion	End of deletion	Deletion size	Total deletion size	RefSeq ID	Biosample
2259040	2290820	31781	31781	GCF_000736015.1	SAMN02911579
2262047	2288802	26756	26756	GCF_000689535.1	SAMEA3139015
2266423	2289603	23181	23181	GCF_004109125.1	SAMN10697670
2266423	2289603	23181	23181	GCF_004111625.1	SAMN10697510
2268726	2289114	20389	20389	GCF_001852625.1	SAMN05916327
2276576	2289544	12969	12969	GCF_000649415.1	SAMN02567721
2281144	2291838	10695	10695	GCF_001849435.1	SAMN05916417
2281856	2290480	8625	8625	GCF_001850765.1	SAMN05916235
2281439	2289602	8164	8164	GCF_001842895.1	SAMN05918556
2287263	2295169	7907	7907	GCF_000649675.1	SAMN02567762
2282850	2287445	4596	6572	GCF_001384915.1	SAMEA1403978
2288125	2289845	1721	6572	GCF_001384915.1	SAMEA1403978
2287587	2287841	255	6572	GCF_001384915.1	SAMEA1403978
2283128	2289159	6032	6227	GCF_900127445.1	SAMEA2683037
2279731	2279925	195	6227	GCF_900127445.1	SAMEA2683037
2283128	2289159	6032	6032	GCF_900122685.1	SAMEA2683086
2283128	2289159	6032	6032	GCF_900122855.1	SAMEA2683104
2283128	2289159	6032	6032	GCF_900123555.1	SAMEA2682973
2283128	2289159	6032	6032	GCF_900124395.1	SAMEA2682984
2283848	2289575	5728	5728	GCF_900127225.1	SAMEA2682816
2280504	2285983	5480	5480	GCF_001942965.1	SAMN06010148
2285358	2290692	5335	5335	GCF_001382095.1	SAMEA1403785
2285200	2290298	5099	5099	GCF_020683785.1	SAMN21593433
2285200	2290298	5099	5099	GCF_020684665.1	SAMN21593478
2285815	2290885	5071	5071	GCF_900122785.1	SAMEA2683096
2284472	2289228	4757	4757	GCF_000649755.1	SAMN02584583
2287117	2291490	4374	4374	GCF_000650915.1	SAMN02584655
2285168	2289224	4057	4057	GCF_000705705.1	SAMN02628517
2287714	2291675	3962	3962	GCF_001851935.1	SAMN05916296
2284912	2288768	3857	3857	GCF_023864475.1	SAMN16808075
2286947	2290750	3804	3804	GCF_001845975.1	SAMN05918723
2286947	2290750	3804	3804	GCF_001850525.1	SAMN05916222
2286947	2290750	3804	3804	GCF_900127285.1	SAMEA2683144
2287688	2291442	3755	3755	GCF_000655475.1	SAMN02419637
2287688	2291442	3755	3755	GCF_000681195.1	SAMN02419607
2285535	2288943	3409	3409	GCF_900124455.1	SAMEA2683006
2288275	2290756	2482	2482	GCF_001852175.1	SAMN05916306
2288259	2290602	2344	2344	GCF_001846395.1	SAMN05918633
2287252	2289592	2341	2341	GCF_001841265.1	SAMN05915259
2287252	2289592	2341	2341	GCF_001852535.1	SAMN05916324
2288801	2291107	2307	2307	GCF_000679915.1	SAMN02419535
2288801	2291107	2307	2307	GCF_000680055.1	SAMN02419543
2288801	2291107	2307	2307	GCF_000680315.1	SAMN02419559
2288801	2291107	2307	2307	GCF_000680815.1	SAMN02419586
2287033	2289292	2260	2260	GCF_000649355.1	SAMN02567713
2287448	2288777	1330	2219	GCF_000674155.1	SAMN02360594
2289195	2290083	889	2219	GCF_000674155.1	SAMN02360594
2276533	2278269	1737	1737	GCF_000654575.1	SAMN02598973
2287240	2288938	1699	1699	GCF_001845945.1	SAMN05918734
2287240	2288938	1699	1699	GCF_900122745.1	SAMEA2683092
2287240	2288938	1699	1699	GCF_900122795.1	SAMEA2683021
2287240	2288938	1699	1699	GCF_900123065.1	SAMEA2682800
2288624	2290118	1495	1495	GCF_000675855.1	SAMN02403571
2274432	2275633	1202	1202	GCF_900095255.1	SAMEA4359166
2275766	2276125	360	1008	GCF_001148065.1	SAMEA787711
2277418	2277696	279	1008	GCF_001148065.1	SAMEA787711
2279187	2279460	274	1008	GCF_001148065.1	SAMEA787711
2280761	2280855	95	1008	GCF_001148065.1	SAMEA787711
2280748	2281066	319	909	GCF_001149285.1	SAMEA787706
2275868	2276175	308	909	GCF_001149285.1	SAMEA787706
2277465	2277746	282	909	GCF_001149285.1	SAMEA787706
2288949	2289846	898	898	GCF_000658575.1	SAMN02585962
2288949	2289846	898	898	GCF_000658615.1	SAMN02586011
2287851	2288738	888	888	GCF_025916585.1	SAMN29877844
2288689	2289567	879	879	GCF_000671775.1	SAMN02350408
2288689	2289567	879	879	GCF_000672235.1	SAMN02350432
2289054	2289897	844	844	GCF_002130075.1	SAMN06094087
2280350	2280814	465	837	GCF_001318125.1	SAMEA968084
2275077	2275301	225	837	GCF_001318125.1	SAMEA968084
2277624	2277770	147	837	GCF_001318125.1	SAMEA968084
2288401	2289216	816	816	GCF_001844265.1	SAMN05919591
2288401	2289216	816	816	GCF_001943905.1	SAMN06010138
2288401	2289216	816	816	GCF_001944125.1	SAMN06010170
2288401	2289216	816	816	GCF_900123025.1	SAMEA2683139
2288408	2288667	260	752	GCF_900123945.1	SAMEA2682913
2274409	2274659	251	752	GCF_900123945.1	SAMEA2682913
2276598	2276838	241	752	GCF_900123945.1	SAMEA2682913
2280757	2281377	621	729	GCF_001208685.1	SAMEA968206
2275213	2275320	108	729	GCF_001208685.1	SAMEA968206
2277765	2278140	376	672	GCF_001196715.1	SAMEA968193
2275172	2275344	173	672	GCF_001196715.1	SAMEA968193
2280766	2280888	123	672	GCF_001196715.1	SAMEA968193
2280501	2280803	303	591	GCF_001105365.1	SAMEA968074
2278157	2278344	188	591	GCF_001105365.1	SAMEA968074
2275197	2275251	55	591	GCF_001105365.1	SAMEA968074
2281410	2281454	45	591	GCF_001105365.1	SAMEA968074
2276424	2276996	573	573	GCF_001997825.1	SAMN05721798
2280348	2280686	339	553	GCF_001318285.1	SAMEA968095
2275213	2275339	127	553	GCF_001318285.1	SAMEA968095
2280773	2280859	87	553	GCF_001318285.1	SAMEA968095
2280821	2281365	545	545	GCF_000709695.1	SAMN02864884
2274931	2275474	544	544	GCF_000668415.1	SAMN02381003
2274931	2275474	544	544	GCF_000669255.1	SAMN02381050
2274931	2275474	544	544	GCF_001096785.1	SAMEA787739
2288218	2288733	516	516	GCF_000669535.1	SAMN02398708
2284821	2285297	477	477	GCF_000735975.1	SAMN02911576
2277418	2277744	327	346	GCF_001121985.1	SAMEA787712
2275988	2276006	19	346	GCF_001121985.1	SAMEA787712
2275122	2275464	343	343	GCF_900121545.1	SAMEA2683080
2280528	2280768	241	325	GCF_001134885.1	SAMEA968161
2275210	2275293	84	325	GCF_001134885.1	SAMEA968161
2280530	2280837	308	308	GCF_001195765.1	SAMEA1706706
2280740	2281040	301	301	GCF_001207075.1	SAMEA968212
2275835	2276125	291	291	GCF_001165005.1	SAMEA787705
2288576	2288864	289	289	GCF_000652915.1	SAMN02585987
2288576	2288864	289	289	GCF_000653815.1	SAMN02586050
2288576	2288864	289	289	GCF_000656975.1	SAMN02586097
2288576	2288864	289	289	GCF_000658635.1	SAMN02586022
2288576	2288864	289	289	GCF_000658775.1	SAMN02586075
2288576	2288864	289	289	GCF_000659625.1	SAMN01925657
2288576	2288864	289	289	GCF_000659825.1	SAMN01925669
2288576	2288864	289	289	GCF_000660245.1	SAMN02053741
2288576	2288864	289	289	GCF_000660785.1	SAMN02053768
2288576	2288864	289	289	GCF_000672015.1	SAMN02350420
2288576	2288864	289	289	GCF_000672275.1	SAMN02350434
2288576	2288864	289	289	GCF_000672395.1	SAMN02350440
2288576	2288864	289	289	GCF_000672775.1	SAMN02350460
2288576	2288864	289	289	GCF_000673295.1	SAMN02350486
2288576	2288864	289	289	GCF_000705745.1	SAMN02586014
2288576	2288864	289	289	GCF_003395485.1	SAMN09566601
2288576	2288864	289	289	GCF_003395575.1	SAMN09566599
2279199	2279469	271	271	GCF_001128125.1	SAMEA787742
2279651	2279792	142	268	GCF_000463255.1	SAMN02470642
2275138	2275263	126	268	GCF_000463255.1	SAMN02470642
2280780	2281004	225	260	GCF_001133005.1	SAMEA968083
2277870	2277904	35	260	GCF_001133005.1	SAMEA968083
2280589	2280841	253	253	GCF_001197095.1	SAMEA1706662
2275179	2275319	141	250	GCF_001318765.1	SAMEA968158
2280718	2280826	109	250	GCF_001318765.1	SAMEA968158
2279674	2279922	249	249	GCF_900127185.1	SAMEA2682855
2279877	2280123	247	247	GCF_018109285.1	SAMN04492787
2279585	2279831	247	247	GCF_900122985.1	SAMEA2683129
2279669	2279912	244	244	GCF_900122995.1	SAMEA2683130
2275173	2275273	101	239	GCF_000463275.1	SAMN02470643
2279744	2279807	64	239	GCF_000463275.1	SAMN02470643
2277806	2277850	45	239	GCF_000463275.1	SAMN02470643
2280827	2280855	29	239	GCF_000463275.1	SAMN02470643
2279656	2279885	230	237	GCF_000463235.1	SAMN02470644
2275176	2275182	7	237	GCF_000463235.1	SAMN02470644
2287408	2287549	142	235	GCF_003399115.1	SAMN09566671
2290237	2290303	67	235	GCF_003399115.1	SAMN09566671
2277981	2278006	26	235	GCF_003399115.1	SAMN09566671
2283441	2283674	234	234	GCF_003392005.1	SAMN09566420
2280502	2280724	223	223	GCF_001174865.1	SAMEA1706681
2275150	2275370	221	221	GCF_001211585.1	SAMEA968185
2275172	2275337	166	215	GCF_001202635.1	SAMEA968093
2280815	2280863	49	215	GCF_001202635.1	SAMEA968093
2275176	2275347	172	213	GCF_001207715.1	SAMEA968205
2280835	2280875	41	213	GCF_001207715.1	SAMEA968205
2280556	2280764	209	209	GCF_001112865.1	SAMEA1706673
2275176	2275347	172	207	GCF_001198575.1	SAMEA968094
2280832	2280866	35	207	GCF_001198575.1	SAMEA968094
2280609	2280803	195	195	GCF_001193195.1	SAMEA1706663
2275047	2275240	194	194	GCF_900124075.1	SAMEA2682930
2280609	2280783	175	175	GCF_001195965.1	SAMEA1706697
2280638	2280810	173	173	GCF_001204535.1	SAMEA1706683
2279568	2279738	171	171	GCF_001318045.1	SAMEA1706695
2283661	2283831	171	171	GCF_003398385.1	SAMN09566724
2283659	2283828	170	170	GCF_003398825.1	SAMN09566692
2279941	2280110	170	170	GCF_018109105.1	SAMN04492781
2279943	2280104	162	162	GCF_018109315.1	SAMN04492790
2280677	2280837	161	161	GCF_001210125.1	SAMEA968079
2285994	2286154	161	161	GCF_008423605.1	SAMN12726462
2279979	2280137	159	159	GCF_018109145.1	SAMN04492780
2279929	2280083	155	155	GCF_018109125.1	SAMN04492779
2288907	2289059	153	153	GCF_000674435.1	SAMN02360611
2279954	2280104	151	151	GCF_018109365.1	SAMN04492792
2275213	2275358	146	146	GCF_001201055.1	SAMEA968135
2279961	2280104	144	144	GCF_018109185.1	SAMN04492782
2275136	2275277	142	142	GCF_900122575.1	SAMEA2683070
2283639	2283759	121	138	GCF_012931865.1	SAMN10386495
2282793	2282809	17	138	GCF_012931865.1	SAMN10386495
2289116	2289246	131	131	GCF_001324805.1	SAMEA1707145
2275213	2275342	130	130	GCF_001203995.1	SAMEA968182
2280756	2280879	124	124	GCF_001201495.1	SAMEA968195
2283664	2283783	120	121	GCF_003399035.1	SAMN09566677
2284891	2284891	1	121	GCF_003399035.1	SAMN09566677
2275218	2275312	95	119	GCF_001192575.1	SAMEA968177
2280825	2280848	24	119	GCF_001192575.1	SAMEA968177
2275773	2275888	116	116	GCF_003394165.1	SAMN09566640
2279991	2280104	114	114	GCF_018109225.1	SAMN04492783
2279974	2280085	112	112	GCF_018109385.1	SAMN04492791
2280040	2280143	104	104	GCF_018109305.1	SAMN04492789
2280868	2280969	102	102	GCF_001158445.1	SAMEA787709
2279961	2280062	102	102	GCF_018109255.1	SAMN04492786
2276679	2276777	99	99	GCF_000651995.1	SAMN02585932
2288961	2289059	99	99	GCF_000655115.1	SAMN02419616
2288961	2289059	99	99	GCF_000656075.1	SAMN02419668
2279964	2280057	94	94	GCF_018109245.1	SAMN04492785
2283224	2283311	88	88	GCF_004785805.1	SAMN10589319
2283622	2283707	86	86	GCF_003399005.1	SAMN09566678
2279969	2280048	80	80	GCF_018109205.1	SAMN04492784
2277650	2277728	79	79	GCF_001318565.1	SAMEA968120
2283607	2283685	79	79	GCF_003392865.1	SAMN09566474
2289175	2289252	78	78	GCF_000669455.1	SAMN02398701
2289175	2289252	78	78	GCF_000669475.1	SAMN02398702
2285043	2285117	75	75	GCF_003392305.1	SAMN09566415
2281702	2281754	53	72	GCF_012931915.1	SAMN10386497
2277876	2277894	19	72	GCF_012931915.1	SAMN10386497
2280782	2280852	71	71	GCF_001445335.1	SAMN03813799
2287932	2287999	68	68	GCF_000706785.1	SAMN02360575
2280027	2280091	65	65	GCF_018109345.1	SAMN04492793
2281374	2281433	60	60	GCF_001167185.1	SAMEA1706704
2275976	2276029	54	54	GCF_001105885.1	SAMEA787719
2280753	2280802	50	50	GCF_001319045.1	SAMEA968215
2287456	2287505	50	50	GCF_003397815.1	SAMN09566730
2289091	2289139	49	49	GCF_000667585.1	SAMN02231181
2285139	2285182	44	44	GCF_003392925.1	SAMN09566468
2280795	2280837	43	43	GCF_001317985.1	SAMEA1706685
2280816	2280855	40	40	GCF_001133325.1	SAMEA787746
2280491	2280529	39	39	GCF_001317905.1	SAMEA1706664
2278069	2278105	37	37	GCF_902299125.1	SAMEA5842598
2280771	2280806	36	36	GCF_001209585.1	SAMEA968194
2280790	2280825	36	36	GCF_001372235.1	SAMEA3354378
2285825	2285858	34	34	GCF_012932035.1	SAMN10386498
2280842	2280874	33	33	GCF_001206715.1	SAMEA968149
2280780	2280809	30	30	GCF_001318865.1	SAMEA968178
2280830	2280857	28	28	GCF_001084845.1	SAMEA787748
2288963	2288989	27	27	GCF_003399105.1	SAMN09566672
2280874	2280899	26	26	GCF_001207555.1	SAMEA968191
2283664	2283688	25	25	GCF_003393145.1	SAMN09566452
2280764	2280785	22	22	GCF_000291765.1	SAMD00036586
2280832	2280853	22	22	GCF_001208165.1	SAMEA968184
2280831	2280849	19	19	GCF_000220415.1	SAMN02472040
2280764	2280780	17	17	GCF_001209145.1	SAMEA968171
2280770	2280783	14	14	GCF_000709575.1	SAMN02864882
2280744	2280757	14	14	GCF_001196225.1	SAMEA968123
2280829	2280842	14	14	GCF_001200015.1	SAMEA968175
2289036	2289049	14	14	GCF_001380935.1	SAMEA1403705
2280832	2280840	9	11	GCF_001210665.1	SAMEA968080
2280478	2280479	2	11	GCF_001210665.1	SAMEA968080
2280828	2280837	10	10	GCF_001198855.1	SAMEA968124
2283671	2283680	10	10	GCF_003392225.1	SAMN09566390
2286066	2286072	7	8	GCF_003393085.1	SAMN09566455
2278591	2278591	1	8	GCF_003393085.1	SAMN09566455
2283653	2283659	7	7	GCF_003393775.1	SAMN09566466
2276001	2276006	6	6	GCF_001121325.1	SAMEA787750
2276001	2276006	6	6	GCF_001155985.1	SAMEA787744
2280832	2280837	6	6	GCF_001206155.1	SAMEA968081
2280832	2280837	6	6	GCF_001317925.1	SAMEA1706665
2280851	2280855	5	5	GCF_001088285.1	SAMEA787732
2280831	2280835	5	5	GCF_001318885.1	SAMEA968181
2280787	2280789	3	3	GCF_001169865.1	SAMEA968078
2276723	2276725	3	3	GCF_002149005.1	SAMN06697554
2289872	2289874	3	3	GCF_003393685.1	SAMN09566485
2280829	2280830	2	2	GCF_001207985.1	SAMEA968174
2283672	2283673	2	2	GCF_003395315.1	SAMN09566615
2285083	2285083	1	1	GCF_001381135.1	SAMEA1403718
2279021	2279021	1	1	GCF_003393505.1	SAMN09566422
2285049	2285049	1	1	GCF_003393795.1	SAMN09566464
2283680	2283680	1	1	GCF_003394315.1	SAMN09566617
2283676	2283676	1	1	GCF_003395235.1	SAMN09566627

## Sheet: SRA based deletion verification
Start of deletion	End of deletion	Deletion size	Total deletion size	RefSeq ID	Biosample	SRA	Verification	Verified SRA runs | Total number of SRA runs
2276576	2289544	12969	12969	GCF_000649415.1	SAMN02567721	SRS555923	PASS	1|1
2287263	2295169	7907	7907	GCF_000649675.1	SAMN02567762	SRS559933	FAIL	0|2
2282850	2287445	4596	6572	GCF_001384915.1	SAMEA1403978	ERS066702	FAIL	0|1
2288125	2289845	1721	6572	GCF_001384915.1	SAMEA1403978	ERS066702	FAIL	0|1
2287587	2287841	255	6572	GCF_001384915.1	SAMEA1403978	ERS066702	PASS	1|1
2283128	2289159	6032	6227	GCF_900127445.1	SAMEA2683037	ERS519098	PASS	1|1
2279731	2279925	195	6227	GCF_900127445.1	SAMEA2683037	ERS519098	FAIL	0|1
2283128	2289159	6032	6032	GCF_900124395.1	SAMEA2682984	ERS519045	PASS	1|1
2283128	2289159	6032	6032	GCF_900123555.1	SAMEA2682973	ERS519034	PASS	1|1
2283128	2289159	6032	6032	GCF_900122685.1	SAMEA2683086	ERS519147	PASS	1|1
2283128	2289159	6032	6032	GCF_900122855.1	SAMEA2683104	ERS519165	PASS	1|1
2283848	2289575	5728	5728	GCF_900127225.1	SAMEA2682816	ERS518877	PASS	1|1
2285358	2290692	5335	5335	GCF_001382095.1	SAMEA1403785	ERS096471	PASS	1|1
2285200	2290298	5099	5099	GCF_020683785.1	SAMN21593433	SRS10401339	PASS	1|1
2285200	2290298	5099	5099	GCF_020684665.1	SAMN21593478	SRS10401389	PASS	1|1
2285815	2290885	5071	5071	GCF_900122785.1	SAMEA2683096	ERS519157	PASS	1|1
2284472	2289228	4757	4757	GCF_000649755.1	SAMN02584583	SRS555927	PASS	2|2
2287117	2291490	4374	4374	GCF_000650915.1	SAMN02584655	SRS555962	FAIL	0|2
2285168	2289224	4057	4057	GCF_000705705.1	SAMN02628517	SRS559742	FAIL	0|1
2286947	2290750	3804	3804	GCF_900127285.1	SAMEA2683144	ERS519205	PASS	1|1
2287688	2291442	3755	3755	GCF_000655475.1	SAMN02419637	SRS553853	PASS	4|4
2287688	2291442	3755	3755	GCF_000681195.1	SAMN02419607	SRS553889	PASS	4|4
2285535	2288943	3409	3409	GCF_900124455.1	SAMEA2683006	ERS519067	PASS	1|1
2288801	2291107	2307	2307	GCF_000680055.1	SAMN02419543	SRS551687	PASS	4|4
2288801	2291107	2307	2307	GCF_000680315.1	SAMN02419559	SRS551802	PASS	4|4
2288801	2291107	2307	2307	GCF_000680815.1	SAMN02419586	SRS551867	PASS	4|4
2288801	2291107	2307	2307	GCF_000679915.1	SAMN02419535	SRS551984	PASS	3|4
2287033	2289292	2260	2260	GCF_000649355.1	SAMN02567713	SRS555850	PASS	1|1
2287448	2288777	1330	2219	GCF_000674155.1	SAMN02360594	SRS491965	FAIL	0|4
2289195	2290083	889	2219	GCF_000674155.1	SAMN02360594	SRS491965	FAIL	0|4
2276533	2278269	1737	1737	GCF_000654575.1	SAMN02598973	SRS557830	PASS	4|4
2287240	2288938	1699	1699	GCF_900123065.1	SAMEA2682800	ERS518861	PASS	1|1
2287240	2288938	1699	1699	GCF_900122745.1	SAMEA2683092	ERS519153	PASS	1|1
2287240	2288938	1699	1699	GCF_900122795.1	SAMEA2683021	ERS519082	PASS	1|1
2288624	2290118	1495	1495	GCF_000675855.1	SAMN02403571	SRS555494	FAIL	0|4
2275766	2276125	360	1008	GCF_001148065.1	SAMEA787711	ERS023435	FAIL	0|1
2277418	2277696	279	1008	GCF_001148065.1	SAMEA787711	ERS023435	FAIL	0|1
2279187	2279460	274	1008	GCF_001148065.1	SAMEA787711	ERS023435	FAIL	0|1
2280761	2280855	95	1008	GCF_001148065.1	SAMEA787711	ERS023435	FAIL	0|1
